# Supplementary material for: Shiny-SoSV: A web-based performance calculator for somatic structural variant detection
Source: PLoS One. 2020 Aug 27;15(8):e0238108. doi: 10.1371/journal.pone.0238108 (PMC7451576; doi:10.1371/journal.pone.0238108)
Supplement: S1 Table — (XLSX) [file pone.0238108.s017.xlsx]

## Sheet: simulation set
chrom	start	end	SVTYPE	SVLEN	ID	ID_mate	INS_CHROM	INS_START	INS_END	INSLEN
chr12	76179303	76179353	DEL	50	SVEngine_1_1_1	SVEngine_1_2_1	NA	NA	NA	NA
chr2	64255661	64255711	DEL	50	SVEngine_2_1_2	SVEngine_2_2_2	NA	NA	NA	NA
chr6	19361386	19361436	DEL	50	SVEngine_3_1_3	SVEngine_3_2_3	NA	NA	NA	NA
chr6	15095586	15095636	DEL	50	SVEngine_4_1_4	SVEngine_4_2_4	NA	NA	NA	NA
chr2	48579097	48579147	DEL	50	SVEngine_5_1_5	SVEngine_5_2_5	NA	NA	NA	NA
chr16	56868141	56868191	DEL	50	SVEngine_6_1_6	SVEngine_6_2_6	NA	NA	NA	NA
chr5	39428756	39428806	DEL	50	SVEngine_7_1_7	SVEngine_7_2_7	NA	NA	NA	NA
chr2	50106440	50106490	DEL	50	SVEngine_8_1_8	SVEngine_8_2_8	NA	NA	NA	NA
chr5	27837466	27837516	DEL	50	SVEngine_9_1_9	SVEngine_9_2_9	NA	NA	NA	NA
chr2	56352239	56352289	DEL	50	SVEngine_10_1_10	SVEngine_10_2_10	NA	NA	NA	NA
chr9	89100819	89100869	DEL	50	SVEngine_11_1_11	SVEngine_11_2_11	NA	NA	NA	NA
chr14	102681550	102681600	DEL	50	SVEngine_12_1_12	SVEngine_12_2_12	NA	NA	NA	NA
chr19	30267016	30267066	DEL	50	SVEngine_13_1_13	SVEngine_13_2_13	NA	NA	NA	NA
chr13	105247793	105247843	DEL	50	SVEngine_14_1_14	SVEngine_14_2_14	NA	NA	NA	NA
chr7	112960187	112960237	DEL	50	SVEngine_15_1_15	SVEngine_15_2_15	NA	NA	NA	NA
chr4	173012957	173013007	DEL	50	SVEngine_16_1_16	SVEngine_16_2_16	NA	NA	NA	NA
chr22	37418154	37418204	DEL	50	SVEngine_17_1_17	SVEngine_17_2_17	NA	NA	NA	NA
chr4	102935658	102935708	DEL	50	SVEngine_18_1_18	SVEngine_18_2_18	NA	NA	NA	NA
chr3	2177127	2177177	DEL	50	SVEngine_19_1_19	SVEngine_19_2_19	NA	NA	NA	NA
chr4	32798101	32798151	DEL	50	SVEngine_20_1_20	SVEngine_20_2_20	NA	NA	NA	NA
chr5	81640476	81640526	DEL	50	SVEngine_21_1_21	SVEngine_21_2_21	NA	NA	NA	NA
chr5	35390868	35390918	DEL	50	SVEngine_22_1_22	SVEngine_22_2_22	NA	NA	NA	NA
chr2	40782115	40782215	DEL	100	SVEngine_23_1_23	SVEngine_23_2_23	NA	NA	NA	NA
chr10	124050707	124050807	DEL	100	SVEngine_24_1_24	SVEngine_24_2_24	NA	NA	NA	NA
chr5	112114293	112114393	DEL	100	SVEngine_25_1_25	SVEngine_25_2_25	NA	NA	NA	NA
chr6	75598607	75598707	DEL	100	SVEngine_26_1_26	SVEngine_26_2_26	NA	NA	NA	NA
chr2	38573605	38573705	DEL	100	SVEngine_27_1_27	SVEngine_27_2_27	NA	NA	NA	NA
chr10	78954970	78955070	DEL	100	SVEngine_28_1_28	SVEngine_28_2_28	NA	NA	NA	NA
chr2	29630090	29630190	DEL	100	SVEngine_29_1_29	SVEngine_29_2_29	NA	NA	NA	NA
chr4	161624704	161624804	DEL	100	SVEngine_30_1_30	SVEngine_30_2_30	NA	NA	NA	NA
chr2	96691727	96691827	DEL	100	SVEngine_31_1_31	SVEngine_31_2_31	NA	NA	NA	NA
chr17	9631522	9631622	DEL	100	SVEngine_32_1_32	SVEngine_32_2_32	NA	NA	NA	NA
chr13	33499507	33499607	DEL	100	SVEngine_33_1_33	SVEngine_33_2_33	NA	NA	NA	NA
chr1	63463282	63463382	DEL	100	SVEngine_34_1_34	SVEngine_34_2_34	NA	NA	NA	NA
chr2	228031575	228031675	DEL	100	SVEngine_35_1_35	SVEngine_35_2_35	NA	NA	NA	NA
chr12	75694118	75694218	DEL	100	SVEngine_36_1_36	SVEngine_36_2_36	NA	NA	NA	NA
chr4	109377257	109377357	DEL	100	SVEngine_37_1_37	SVEngine_37_2_37	NA	NA	NA	NA
chr1	233253382	233253482	DEL	100	SVEngine_38_1_38	SVEngine_38_2_38	NA	NA	NA	NA
chr3	165348218	165348318	DEL	100	SVEngine_39_1_39	SVEngine_39_2_39	NA	NA	NA	NA
chr6	127714392	127714492	DEL	100	SVEngine_40_1_40	SVEngine_40_2_40	NA	NA	NA	NA
chr8	43230372	43230472	DEL	100	SVEngine_41_1_41	SVEngine_41_2_41	NA	NA	NA	NA
chr8	25238286	25238386	DEL	100	SVEngine_42_1_42	SVEngine_42_2_42	NA	NA	NA	NA
chr15	44078964	44079064	DEL	100	SVEngine_43_1_43	SVEngine_43_2_43	NA	NA	NA	NA
chr4	27959263	27959363	DEL	100	SVEngine_44_1_44	SVEngine_44_2_44	NA	NA	NA	NA
chr14	23396594	23396694	DEL	100	SVEngine_45_1_45	SVEngine_45_2_45	NA	NA	NA	NA
chr1	107782307	107782407	DEL	100	SVEngine_46_1_46	SVEngine_46_2_46	NA	NA	NA	NA
chr7	10468761	10468861	DEL	100	SVEngine_47_1_47	SVEngine_47_2_47	NA	NA	NA	NA
chr13	104279270	104279370	DEL	100	SVEngine_48_1_48	SVEngine_48_2_48	NA	NA	NA	NA
chr10	118353259	118353359	DEL	100	SVEngine_49_1_49	SVEngine_49_2_49	NA	NA	NA	NA
chr10	8981989	8982489	DEL	500	SVEngine_50_1_50	SVEngine_50_2_50	NA	NA	NA	NA
chr9	71173614	71174114	DEL	500	SVEngine_51_1_51	SVEngine_51_2_51	NA	NA	NA	NA
chr6	32031174	32031674	DEL	500	SVEngine_52_1_52	SVEngine_52_2_52	NA	NA	NA	NA
chr2	40925047	40925547	DEL	500	SVEngine_53_1_53	SVEngine_53_2_53	NA	NA	NA	NA
chr16	7003199	7003699	DEL	500	SVEngine_54_1_54	SVEngine_54_2_54	NA	NA	NA	NA
chr17	50464603	50465103	DEL	500	SVEngine_55_1_55	SVEngine_55_2_55	NA	NA	NA	NA
chr4	22409668	22410168	DEL	500	SVEngine_56_1_56	SVEngine_56_2_56	NA	NA	NA	NA
chr19	29316581	29317081	DEL	500	SVEngine_57_1_57	SVEngine_57_2_57	NA	NA	NA	NA
chr4	65045755	65046255	DEL	500	SVEngine_58_1_58	SVEngine_58_2_58	NA	NA	NA	NA
chr11	5678661	5679161	DEL	500	SVEngine_59_1_59	SVEngine_59_2_59	NA	NA	NA	NA
chr8	61389747	61390247	DEL	500	SVEngine_60_1_60	SVEngine_60_2_60	NA	NA	NA	NA
chr10	77691254	77691754	DEL	500	SVEngine_61_1_61	SVEngine_61_2_61	NA	NA	NA	NA
chr19	2416812	2417812	DEL	1000	SVEngine_62_1_62	SVEngine_62_2_62	NA	NA	NA	NA
chr18	53681226	53682226	DEL	1000	SVEngine_63_1_63	SVEngine_63_2_63	NA	NA	NA	NA
chr8	28401588	28402588	DEL	1000	SVEngine_64_1_64	SVEngine_64_2_64	NA	NA	NA	NA
chr1	69587342	69588342	DEL	1000	SVEngine_65_1_65	SVEngine_65_2_65	NA	NA	NA	NA
chr5	1188941	1189941	DEL	1000	SVEngine_66_1_66	SVEngine_66_2_66	NA	NA	NA	NA
chr1	72904784	72905784	DEL	1000	SVEngine_67_1_67	SVEngine_67_2_67	NA	NA	NA	NA
chr8	22391194	22392194	DEL	1000	SVEngine_68_1_68	SVEngine_68_2_68	NA	NA	NA	NA
chr8	56551590	56552590	DEL	1000	SVEngine_69_1_69	SVEngine_69_2_69	NA	NA	NA	NA
chr20	54527814	54528814	DEL	1000	SVEngine_70_1_70	SVEngine_70_2_70	NA	NA	NA	NA
chr3	86205945	86206945	DEL	1000	SVEngine_71_1_71	SVEngine_71_2_71	NA	NA	NA	NA
chr8	96449308	96450308	DEL	1000	SVEngine_72_1_72	SVEngine_72_2_72	NA	NA	NA	NA
chr5	20731852	20732852	DEL	1000	SVEngine_73_1_73	SVEngine_73_2_73	NA	NA	NA	NA
chr11	99175055	99176055	DEL	1000	SVEngine_74_1_74	SVEngine_74_2_74	NA	NA	NA	NA
chr8	38633127	38634127	DEL	1000	SVEngine_75_1_75	SVEngine_75_2_75	NA	NA	NA	NA
chr5	122908638	122909638	DEL	1000	SVEngine_76_1_76	SVEngine_76_2_76	NA	NA	NA	NA
chrX	147767983	147769983	DEL	2000	SVEngine_77_1_77	SVEngine_77_2_77	NA	NA	NA	NA
chr5	16024480	16026480	DEL	2000	SVEngine_78_1_78	SVEngine_78_2_78	NA	NA	NA	NA
chr2	122397763	122399763	DEL	2000	SVEngine_79_1_79	SVEngine_79_2_79	NA	NA	NA	NA
chr3	63849148	63851148	DEL	2000	SVEngine_80_1_80	SVEngine_80_2_80	NA	NA	NA	NA
chr9	117589161	117591161	DEL	2000	SVEngine_81_1_81	SVEngine_81_2_81	NA	NA	NA	NA
chr7	13682648	13684648	DEL	2000	SVEngine_82_1_82	SVEngine_82_2_82	NA	NA	NA	NA
chr5	24384539	24386539	DEL	2000	SVEngine_83_1_83	SVEngine_83_2_83	NA	NA	NA	NA
chr1	80098167	80100167	DEL	2000	SVEngine_84_1_84	SVEngine_84_2_84	NA	NA	NA	NA
chr13	46540893	46542893	DEL	2000	SVEngine_85_1_85	SVEngine_85_2_85	NA	NA	NA	NA
chr3	138715056	138717056	DEL	2000	SVEngine_86_1_86	SVEngine_86_2_86	NA	NA	NA	NA
chr3	52756891	52758891	DEL	2000	SVEngine_87_1_87	SVEngine_87_2_87	NA	NA	NA	NA
chr12	79520523	79522523	DEL	2000	SVEngine_88_1_88	SVEngine_88_2_88	NA	NA	NA	NA
chr6	133798400	133800400	DEL	2000	SVEngine_89_1_89	SVEngine_89_2_89	NA	NA	NA	NA
chr3	79644671	79646671	DEL	2000	SVEngine_90_1_90	SVEngine_90_2_90	NA	NA	NA	NA
chr5	156400700	156402700	DEL	2000	SVEngine_91_1_91	SVEngine_91_2_91	NA	NA	NA	NA
chr5	132528568	132530568	DEL	2000	SVEngine_92_1_92	SVEngine_92_2_92	NA	NA	NA	NA
chr2	220872209	220874209	DEL	2000	SVEngine_93_1_93	SVEngine_93_2_93	NA	NA	NA	NA
chr4	31227417	31229417	DEL	2000	SVEngine_94_1_94	SVEngine_94_2_94	NA	NA	NA	NA
chr8	10553948	10555948	DEL	2000	SVEngine_95_1_95	SVEngine_95_2_95	NA	NA	NA	NA
chr8	51791980	51793980	DEL	2000	SVEngine_96_1_96	SVEngine_96_2_96	NA	NA	NA	NA
chr17	37493432	37495432	DEL	2000	SVEngine_97_1_97	SVEngine_97_2_97	NA	NA	NA	NA
chr11	100364469	100366469	DEL	2000	SVEngine_98_1_98	SVEngine_98_2_98	NA	NA	NA	NA
chr10	24674341	24676341	DEL	2000	SVEngine_99_1_99	SVEngine_99_2_99	NA	NA	NA	NA
chr1	58530103	58535103	DEL	5000	SVEngine_100_1_100	SVEngine_100_2_100	NA	NA	NA	NA
chr2	32909645	32914645	DEL	5000	SVEngine_101_1_101	SVEngine_101_2_101	NA	NA	NA	NA
chr1	75991491	75996491	DEL	5000	SVEngine_102_1_102	SVEngine_102_2_102	NA	NA	NA	NA
chr6	119858745	119863745	DEL	5000	SVEngine_103_1_103	SVEngine_103_2_103	NA	NA	NA	NA
chr15	75311771	75316771	DEL	5000	SVEngine_104_1_104	SVEngine_104_2_104	NA	NA	NA	NA
chr7	35550826	35555826	DEL	5000	SVEngine_105_1_105	SVEngine_105_2_105	NA	NA	NA	NA
chr6	26329870	26334870	DEL	5000	SVEngine_106_1_106	SVEngine_106_2_106	NA	NA	NA	NA
chr17	12135015	12140015	DEL	5000	SVEngine_107_1_107	SVEngine_107_2_107	NA	NA	NA	NA
chr5	111657295	111662295	DEL	5000	SVEngine_108_1_108	SVEngine_108_2_108	NA	NA	NA	NA
chr19	22345851	22350851	DEL	5000	SVEngine_109_1_109	SVEngine_109_2_109	NA	NA	NA	NA
chr2	70646743	70651743	DEL	5000	SVEngine_110_1_110	SVEngine_110_2_110	NA	NA	NA	NA
chr14	44654676	44659676	DEL	5000	SVEngine_111_1_111	SVEngine_111_2_111	NA	NA	NA	NA
chr2	137584057	137589057	DEL	5000	SVEngine_112_1_112	SVEngine_112_2_112	NA	NA	NA	NA
chr14	64969846	64974846	DEL	5000	SVEngine_113_1_113	SVEngine_113_2_113	NA	NA	NA	NA
chr4	132252861	132257861	DEL	5000	SVEngine_114_1_114	SVEngine_114_2_114	NA	NA	NA	NA
chr6	95410097	95415097	DEL	5000	SVEngine_115_1_115	SVEngine_115_2_115	NA	NA	NA	NA
chr16	75273144	75278144	DEL	5000	SVEngine_116_1_116	SVEngine_116_2_116	NA	NA	NA	NA
chr6	136272552	136277552	DEL	5000	SVEngine_117_1_117	SVEngine_117_2_117	NA	NA	NA	NA
chrY	18358527	18363527	DEL	5000	SVEngine_118_1_118	SVEngine_118_2_118	NA	NA	NA	NA
chr5	25736933	25746933	DEL	10000	SVEngine_119_1_119	SVEngine_119_2_119	NA	NA	NA	NA
chr1	78062886	78072886	DEL	10000	SVEngine_120_1_120	SVEngine_120_2_120	NA	NA	NA	NA
chr3	172141831	172151831	DEL	10000	SVEngine_121_1_121	SVEngine_121_2_121	NA	NA	NA	NA
chr6	33663916	33673916	DEL	10000	SVEngine_122_1_122	SVEngine_122_2_122	NA	NA	NA	NA
chr6	25643469	25653469	DEL	10000	SVEngine_123_1_123	SVEngine_123_2_123	NA	NA	NA	NA
chr2	220739393	220749393	DEL	10000	SVEngine_124_1_124	SVEngine_124_2_124	NA	NA	NA	NA
chr8	78415868	78425868	DEL	10000	SVEngine_125_1_125	SVEngine_125_2_125	NA	NA	NA	NA
chr3	147896288	147906288	DEL	10000	SVEngine_126_1_126	SVEngine_126_2_126	NA	NA	NA	NA
chr11	100789552	100799552	DEL	10000	SVEngine_127_1_127	SVEngine_127_2_127	NA	NA	NA	NA
chr7	12703128	12713128	DEL	10000	SVEngine_128_1_128	SVEngine_128_2_128	NA	NA	NA	NA
chr19	47337339	47347339	DEL	10000	SVEngine_129_1_129	SVEngine_129_2_129	NA	NA	NA	NA
chr2	197382470	197392470	DEL	10000	SVEngine_130_1_130	SVEngine_130_2_130	NA	NA	NA	NA
chr5	90002847	90012847	DEL	10000	SVEngine_131_1_131	SVEngine_131_2_131	NA	NA	NA	NA
chr11	76214077	76224077	DEL	10000	SVEngine_132_1_132	SVEngine_132_2_132	NA	NA	NA	NA
chr10	114042080	114052080	DEL	10000	SVEngine_133_1_133	SVEngine_133_2_133	NA	NA	NA	NA
chr10	78056446	78066446	DEL	10000	SVEngine_134_1_134	SVEngine_134_2_134	NA	NA	NA	NA
chr4	86551184	86561184	DEL	10000	SVEngine_135_1_135	SVEngine_135_2_135	NA	NA	NA	NA
chr1	19297864	19307864	DEL	10000	SVEngine_136_1_136	SVEngine_136_2_136	NA	NA	NA	NA
chr7	76577842	76587842	DEL	10000	SVEngine_137_1_137	SVEngine_137_2_137	NA	NA	NA	NA
chr12	66164082	66174082	DEL	10000	SVEngine_138_1_138	SVEngine_138_2_138	NA	NA	NA	NA
chr1	75814031	75824031	DEL	10000	SVEngine_139_1_139	SVEngine_139_2_139	NA	NA	NA	NA
chr1	106069910	106084910	DEL	15000	SVEngine_140_1_140	SVEngine_140_2_140	NA	NA	NA	NA
chr15	60729907	60744907	DEL	15000	SVEngine_141_1_141	SVEngine_141_2_141	NA	NA	NA	NA
chr4	167254343	167269343	DEL	15000	SVEngine_142_1_142	SVEngine_142_2_142	NA	NA	NA	NA
chr10	36468562	36483562	DEL	15000	SVEngine_143_1_143	SVEngine_143_2_143	NA	NA	NA	NA
chr9	83488918	83503918	DEL	15000	SVEngine_144_1_144	SVEngine_144_2_144	NA	NA	NA	NA
chr8	121398825	121413825	DEL	15000	SVEngine_145_1_145	SVEngine_145_2_145	NA	NA	NA	NA
chr4	161633530	161648530	DEL	15000	SVEngine_146_1_146	SVEngine_146_2_146	NA	NA	NA	NA
chr17	54020988	54035988	DEL	15000	SVEngine_147_1_147	SVEngine_147_2_147	NA	NA	NA	NA
chr8	129552971	129567971	DEL	15000	SVEngine_148_1_148	SVEngine_148_2_148	NA	NA	NA	NA
chr14	61524446	61539446	DEL	15000	SVEngine_149_1_149	SVEngine_149_2_149	NA	NA	NA	NA
chrX	101139966	101154966	DEL	15000	SVEngine_150_1_150	SVEngine_150_2_150	NA	NA	NA	NA
chr5	99785511	99800511	DEL	15000	SVEngine_151_1_151	SVEngine_151_2_151	NA	NA	NA	NA
chrX	42966885	42981885	DEL	15000	SVEngine_152_1_152	SVEngine_152_2_152	NA	NA	NA	NA
chr8	30193514	30208514	DEL	15000	SVEngine_153_1_153	SVEngine_153_2_153	NA	NA	NA	NA
chr3	80229832	80244832	DEL	15000	SVEngine_154_1_154	SVEngine_154_2_154	NA	NA	NA	NA
chr10	2889222	2904222	DEL	15000	SVEngine_155_1_155	SVEngine_155_2_155	NA	NA	NA	NA
chr13	94419294	94434294	DEL	15000	SVEngine_156_1_156	SVEngine_156_2_156	NA	NA	NA	NA
chr18	8808022	8823022	DEL	15000	SVEngine_157_1_157	SVEngine_157_2_157	NA	NA	NA	NA
chr5	89734617	89749617	DEL	15000	SVEngine_158_1_158	SVEngine_158_2_158	NA	NA	NA	NA
chr3	157878276	157978276	DEL	100000	SVEngine_159_1_159	SVEngine_159_2_159	NA	NA	NA	NA
chr11	118729101	118829101	DEL	100000	SVEngine_160_1_160	SVEngine_160_2_160	NA	NA	NA	NA
chr2	99553140	99653140	DEL	100000	SVEngine_161_1_161	SVEngine_161_2_161	NA	NA	NA	NA
chr2	171098174	171198174	DEL	100000	SVEngine_162_1_162	SVEngine_162_2_162	NA	NA	NA	NA
chr9	117163553	117263553	DEL	100000	SVEngine_163_1_163	SVEngine_163_2_163	NA	NA	NA	NA
chr6	107545251	107645251	DEL	100000	SVEngine_164_1_164	SVEngine_164_2_164	NA	NA	NA	NA
chr2	195731557	195831557	DEL	100000	SVEngine_165_1_165	SVEngine_165_2_165	NA	NA	NA	NA
chr6	74723224	74823224	DEL	100000	SVEngine_166_1_166	SVEngine_166_2_166	NA	NA	NA	NA
chr1	25459833	25559833	DEL	100000	SVEngine_167_1_167	SVEngine_167_2_167	NA	NA	NA	NA
chr9	3641282	3741282	DEL	100000	SVEngine_168_1_168	SVEngine_168_2_168	NA	NA	NA	NA
chr2	20295180	20395180	DEL	100000	SVEngine_169_1_169	SVEngine_169_2_169	NA	NA	NA	NA
chr13	91739170	91839170	DEL	100000	SVEngine_170_1_170	SVEngine_170_2_170	NA	NA	NA	NA
chr5	57859568	57959568	DEL	100000	SVEngine_171_1_171	SVEngine_171_2_171	NA	NA	NA	NA
chr4	86193252	86293252	DEL	100000	SVEngine_172_1_172	SVEngine_172_2_172	NA	NA	NA	NA
chr16	89009001	89109001	DEL	100000	SVEngine_173_1_173	SVEngine_173_2_173	NA	NA	NA	NA
chr16	3943167	4043167	DEL	100000	SVEngine_174_1_174	SVEngine_174_2_174	NA	NA	NA	NA
chr20	19169064	20169064	DEL	1000000	SVEngine_175_1_175	SVEngine_175_2_175	NA	NA	NA	NA
chr2	42776975	43776975	DEL	1000000	SVEngine_176_1_176	SVEngine_176_2_176	NA	NA	NA	NA
chr7	42224623	43224623	DEL	1000000	SVEngine_177_1_177	SVEngine_177_2_177	NA	NA	NA	NA
chr4	67890588	68890588	DEL	1000000	SVEngine_178_1_178	SVEngine_178_2_178	NA	NA	NA	NA
chr5	123488099	124488099	DEL	1000000	SVEngine_179_1_179	SVEngine_179_2_179	NA	NA	NA	NA
chr3	175153481	176153481	DEL	1000000	SVEngine_180_1_180	SVEngine_180_2_180	NA	NA	NA	NA
chr21	29970714	30970714	DEL	1000000	SVEngine_181_1_181	SVEngine_181_2_181	NA	NA	NA	NA
chr1	7572789	8572789	DEL	1000000	SVEngine_182_1_182	SVEngine_182_2_182	NA	NA	NA	NA
chr13	71143843	72143843	DEL	1000000	SVEngine_183_1_183	SVEngine_183_2_183	NA	NA	NA	NA
chr1	169206324	170206324	DEL	1000000	SVEngine_184_1_184	SVEngine_184_2_184	NA	NA	NA	NA
chr9	87619476	88619476	DEL	1000000	SVEngine_185_1_185	SVEngine_185_2_185	NA	NA	NA	NA
chr11	78913951	79913951	DEL	1000000	SVEngine_186_1_186	SVEngine_186_2_186	NA	NA	NA	NA
chr8	68604402	69604402	DEL	1000000	SVEngine_187_1_187	SVEngine_187_2_187	NA	NA	NA	NA
chr3	124450821	125450821	DEL	1000000	SVEngine_188_1_188	SVEngine_188_2_188	NA	NA	NA	NA
chr18	72107369	73107369	DEL	1000000	SVEngine_189_1_189	SVEngine_189_2_189	NA	NA	NA	NA
chr3	49564466	50564466	DEL	1000000	SVEngine_190_1_190	SVEngine_190_2_190	NA	NA	NA	NA
chr22	45744530	46744530	DEL	1000000	SVEngine_191_1_191	SVEngine_191_2_191	NA	NA	NA	NA
chrX	28633920	29633920	DEL	1000000	SVEngine_192_1_192	SVEngine_192_2_192	NA	NA	NA	NA
chrX	18957408	19957408	DEL	1000000	SVEngine_193_1_193	SVEngine_193_2_193	NA	NA	NA	NA
chr3	106490921	107490921	DEL	1000000	SVEngine_194_1_194	SVEngine_194_2_194	NA	NA	NA	NA
chr16	66283621	67283621	DEL	1000000	SVEngine_195_1_195	SVEngine_195_2_195	NA	NA	NA	NA
chr6	14965449	15965449	DEL	1000000	SVEngine_196_1_196	SVEngine_196_2_196	NA	NA	NA	NA
chrX	98053198	99053198	DEL	1000000	SVEngine_197_1_197	SVEngine_197_2_197	NA	NA	NA	NA
chr3	158548352	159548352	DEL	1000000	SVEngine_198_1_198	SVEngine_198_2_198	NA	NA	NA	NA
chrX	103922164	104922164	DEL	1000000	SVEngine_199_1_199	SVEngine_199_2_199	NA	NA	NA	NA
chr5	112706568	113706568	DEL	1000000	SVEngine_200_1_200	SVEngine_200_2_200	NA	NA	NA	NA
chr10	12075348	12075398	DUP	50	SVEngine_201_1_201	SVEngine_201_2_201	chr10	12075348	12075398	50
chr9	82799363	82799413	DUP	50	SVEngine_202_1_202	SVEngine_202_2_202	chr9	82799363	82799413	50
chr8	80229675	80229725	DUP	50	SVEngine_203_1_203	SVEngine_203_2_203	chr8	80229675	80229725	50
chr3	11742970	11743020	DUP	50	SVEngine_204_1_204	SVEngine_204_2_204	chr3	11742970	11743020	50
chr14	70802707	70802757	DUP	50	SVEngine_205_1_205	SVEngine_205_2_205	chr14	70802707	70802757	50
chr5	29765253	29765303	DUP	50	SVEngine_206_1_206	SVEngine_206_2_206	chr5	29765253	29765303	50
chr16	49021461	49021511	DUP	50	SVEngine_207_1_207	SVEngine_207_2_207	chr16	49021461	49021511	50
chr14	28821952	28822002	DUP	50	SVEngine_208_1_208	SVEngine_208_2_208	chr14	28821952	28822002	50
chr17	55788486	55788536	DUP	50	SVEngine_209_1_209	SVEngine_209_2_209	chr17	55788486	55788536	50
chr20	40793644	40793694	DUP	50	SVEngine_210_1_210	SVEngine_210_2_210	chr20	40793644	40793694	50
chr12	14431092	14431142	DUP	50	SVEngine_211_1_211	SVEngine_211_2_211	chr12	14431092	14431142	50
chr12	12459701	12459751	DUP	50	SVEngine_212_1_212	SVEngine_212_2_212	chr12	12459701	12459751	50
chr4	12955606	12955656	DUP	50	SVEngine_213_1_213	SVEngine_213_2_213	chr4	12955606	12955656	50
chr15	76330552	76330602	DUP	50	SVEngine_214_1_214	SVEngine_214_2_214	chr15	76330552	76330602	50
chr1	104926198	104926248	DUP	50	SVEngine_215_1_215	SVEngine_215_2_215	chr1	104926198	104926248	50
chr6	40468301	40468351	DUP	50	SVEngine_216_1_216	SVEngine_216_2_216	chr6	40468301	40468351	50
chr20	57413444	57413494	DUP	50	SVEngine_217_1_217	SVEngine_217_2_217	chr20	57413444	57413494	50
chr6	128357380	128357430	DUP	50	SVEngine_218_1_218	SVEngine_218_2_218	chr6	128357380	128357430	50
chr17	49166572	49166622	DUP	50	SVEngine_219_1_219	SVEngine_219_2_219	chr17	49166572	49166622	50
chr4	13288544	13288594	DUP	50	SVEngine_220_1_220	SVEngine_220_2_220	chr4	13288544	13288594	50
chr5	102261671	102261721	DUP	50	SVEngine_221_1_221	SVEngine_221_2_221	chr5	102261671	102261721	50
chr7	5299688	5299738	DUP	50	SVEngine_222_1_222	SVEngine_222_2_222	chr7	5299688	5299738	50
chr2	149485686	149485786	DUP	100	SVEngine_223_1_223	SVEngine_223_2_223	chr2	149485686	149485786	100
chr3	50562919	50563019	DUP	100	SVEngine_224_1_224	SVEngine_224_2_224	chr3	50562919	50563019	100
chr21	21630906	21631006	DUP	100	SVEngine_225_1_225	SVEngine_225_2_225	chr21	21630906	21631006	100
chr16	68836095	68836195	DUP	100	SVEngine_226_1_226	SVEngine_226_2_226	chr16	68836095	68836195	100
chr20	49254573	49254673	DUP	100	SVEngine_227_1_227	SVEngine_227_2_227	chr20	49254573	49254673	100
chr2	214514742	214514842	DUP	100	SVEngine_228_1_228	SVEngine_228_2_228	chr2	214514742	214514842	100
chr1	68117253	68117353	DUP	100	SVEngine_229_1_229	SVEngine_229_2_229	chr1	68117253	68117353	100
chr13	90009286	90009386	DUP	100	SVEngine_230_1_230	SVEngine_230_2_230	chr13	90009286	90009386	100
chr12	111084094	111084194	DUP	100	SVEngine_231_1_231	SVEngine_231_2_231	chr12	111084094	111084194	100
chr9	117221460	117221560	DUP	100	SVEngine_232_1_232	SVEngine_232_2_232	chr9	117221460	117221560	100
chr14	67007508	67007608	DUP	100	SVEngine_233_1_233	SVEngine_233_2_233	chr14	67007508	67007608	100
chrX	20219287	20219387	DUP	100	SVEngine_234_1_234	SVEngine_234_2_234	chrX	20219287	20219387	100
chr11	107753852	107753952	DUP	100	SVEngine_235_1_235	SVEngine_235_2_235	chr11	107753852	107753952	100
chr13	100623158	100623258	DUP	100	SVEngine_236_1_236	SVEngine_236_2_236	chr13	100623158	100623258	100
chr3	15625017	15625117	DUP	100	SVEngine_237_1_237	SVEngine_237_2_237	chr3	15625017	15625117	100
chrX	24000795	24000895	DUP	100	SVEngine_238_1_238	SVEngine_238_2_238	chrX	24000795	24000895	100
chr3	32259746	32259846	DUP	100	SVEngine_239_1_239	SVEngine_239_2_239	chr3	32259746	32259846	100
chr16	9313613	9313713	DUP	100	SVEngine_240_1_240	SVEngine_240_2_240	chr16	9313613	9313713	100
chr9	112244629	112244729	DUP	100	SVEngine_241_1_241	SVEngine_241_2_241	chr9	112244629	112244729	100
chr2	46119508	46119608	DUP	100	SVEngine_242_1_242	SVEngine_242_2_242	chr2	46119508	46119608	100
chr6	105021967	105022067	DUP	100	SVEngine_243_1_243	SVEngine_243_2_243	chr6	105021967	105022067	100
chr10	115796883	115796983	DUP	100	SVEngine_244_1_244	SVEngine_244_2_244	chr10	115796883	115796983	100
chr1	38112151	38112251	DUP	100	SVEngine_245_1_245	SVEngine_245_2_245	chr1	38112151	38112251	100
chrX	90626481	90626581	DUP	100	SVEngine_246_1_246	SVEngine_246_2_246	chrX	90626481	90626581	100
chrX	73969533	73969633	DUP	100	SVEngine_247_1_247	SVEngine_247_2_247	chrX	73969533	73969633	100
chr7	78892109	78892209	DUP	100	SVEngine_248_1_248	SVEngine_248_2_248	chr7	78892109	78892209	100
chr20	8952769	8952869	DUP	100	SVEngine_249_1_249	SVEngine_249_2_249	chr20	8952769	8952869	100
chr6	143550832	143551332	DUP	500	SVEngine_250_1_250	SVEngine_250_2_250	chr6	143550832	143551332	500
chr2	234305119	234305619	DUP	500	SVEngine_251_1_251	SVEngine_251_2_251	chr2	234305119	234305619	500
chr6	40240081	40240581	DUP	500	SVEngine_252_1_252	SVEngine_252_2_252	chr6	40240081	40240581	500
chr2	113523764	113524264	DUP	500	SVEngine_253_1_253	SVEngine_253_2_253	chr2	113523764	113524264	500
chr3	96018404	96018904	DUP	500	SVEngine_254_1_254	SVEngine_254_2_254	chr3	96018404	96018904	500
chr7	61158336	61158836	DUP	500	SVEngine_255_1_255	SVEngine_255_2_255	chr7	61158336	61158836	500
chr9	79439185	79439685	DUP	500	SVEngine_256_1_256	SVEngine_256_2_256	chr9	79439185	79439685	500
chr14	63764667	63765167	DUP	500	SVEngine_257_1_257	SVEngine_257_2_257	chr14	63764667	63765167	500
chr8	77540440	77540940	DUP	500	SVEngine_258_1_258	SVEngine_258_2_258	chr8	77540440	77540940	500
chr8	54097798	54098298	DUP	500	SVEngine_259_1_259	SVEngine_259_2_259	chr8	54097798	54098298	500
chr1	149001468	149001968	DUP	500	SVEngine_260_1_260	SVEngine_260_2_260	chr1	149001468	149001968	500
chr19	23460793	23461293	DUP	500	SVEngine_261_1_261	SVEngine_261_2_261	chr19	23460793	23461293	500
chr5	115308999	115309999	DUP	1000	SVEngine_262_1_262	SVEngine_262_2_262	chr5	115308999	115309999	1000
chrX	88230467	88231467	DUP	1000	SVEngine_263_1_263	SVEngine_263_2_263	chrX	88230467	88231467	1000
chr2	205115092	205116092	DUP	1000	SVEngine_264_1_264	SVEngine_264_2_264	chr2	205115092	205116092	1000
chr2	149603630	149604630	DUP	1000	SVEngine_265_1_265	SVEngine_265_2_265	chr2	149603630	149604630	1000
chr2	107503270	107504270	DUP	1000	SVEngine_266_1_266	SVEngine_266_2_266	chr2	107503270	107504270	1000
chr5	22920363	22921363	DUP	1000	SVEngine_267_1_267	SVEngine_267_2_267	chr5	22920363	22921363	1000
chr21	23260060	23261060	DUP	1000	SVEngine_268_1_268	SVEngine_268_2_268	chr21	23260060	23261060	1000
chr7	46941064	46942064	DUP	1000	SVEngine_269_1_269	SVEngine_269_2_269	chr7	46941064	46942064	1000
chr2	30150845	30151845	DUP	1000	SVEngine_270_1_270	SVEngine_270_2_270	chr2	30150845	30151845	1000
chr10	107998334	107999334	DUP	1000	SVEngine_271_1_271	SVEngine_271_2_271	chr10	107998334	107999334	1000
chr19	12413120	12414120	DUP	1000	SVEngine_272_1_272	SVEngine_272_2_272	chr19	12413120	12414120	1000
chr3	97604752	97605752	DUP	1000	SVEngine_273_1_273	SVEngine_273_2_273	chr3	97604752	97605752	1000
chr8	11055534	11056534	DUP	1000	SVEngine_274_1_274	SVEngine_274_2_274	chr8	11055534	11056534	1000
chr4	22183801	22184801	DUP	1000	SVEngine_275_1_275	SVEngine_275_2_275	chr4	22183801	22184801	1000
chr4	53520051	53521051	DUP	1000	SVEngine_276_1_276	SVEngine_276_2_276	chr4	53520051	53521051	1000
chr1	185271244	185273244	DUP	2000	SVEngine_277_1_277	SVEngine_277_2_277	chr1	185271244	185273244	2000
chr16	26363360	26365360	DUP	2000	SVEngine_278_1_278	SVEngine_278_2_278	chr16	26363360	26365360	2000
chr4	132648726	132650726	DUP	2000	SVEngine_279_1_279	SVEngine_279_2_279	chr4	132648726	132650726	2000
chr9	18224840	18226840	DUP	2000	SVEngine_280_1_280	SVEngine_280_2_280	chr9	18224840	18226840	2000
chr7	15156144	15158144	DUP	2000	SVEngine_281_1_281	SVEngine_281_2_281	chr7	15156144	15158144	2000
chr8	133615982	133617982	DUP	2000	SVEngine_282_1_282	SVEngine_282_2_282	chr8	133615982	133617982	2000
chr3	160792338	160794338	DUP	2000	SVEngine_283_1_283	SVEngine_283_2_283	chr3	160792338	160794338	2000
chr2	224341852	224343852	DUP	2000	SVEngine_284_1_284	SVEngine_284_2_284	chr2	224341852	224343852	2000
chr5	122488266	122490266	DUP	2000	SVEngine_285_1_285	SVEngine_285_2_285	chr5	122488266	122490266	2000
chr6	8095523	8097523	DUP	2000	SVEngine_286_1_286	SVEngine_286_2_286	chr6	8095523	8097523	2000
chr13	48242476	48244476	DUP	2000	SVEngine_287_1_287	SVEngine_287_2_287	chr13	48242476	48244476	2000
chr15	55672917	55674917	DUP	2000	SVEngine_288_1_288	SVEngine_288_2_288	chr15	55672917	55674917	2000
chr9	17237998	17239998	DUP	2000	SVEngine_289_1_289	SVEngine_289_2_289	chr9	17237998	17239998	2000
chr7	136473507	136475507	DUP	2000	SVEngine_290_1_290	SVEngine_290_2_290	chr7	136473507	136475507	2000
chr5	8456020	8458020	DUP	2000	SVEngine_291_1_291	SVEngine_291_2_291	chr5	8456020	8458020	2000
chr7	78924581	78926581	DUP	2000	SVEngine_292_1_292	SVEngine_292_2_292	chr7	78924581	78926581	2000
chr2	144913949	144915949	DUP	2000	SVEngine_293_1_293	SVEngine_293_2_293	chr2	144913949	144915949	2000
chr11	61069314	61071314	DUP	2000	SVEngine_294_1_294	SVEngine_294_2_294	chr11	61069314	61071314	2000
chr2	11314442	11316442	DUP	2000	SVEngine_295_1_295	SVEngine_295_2_295	chr2	11314442	11316442	2000
chr3	71023230	71025230	DUP	2000	SVEngine_296_1_296	SVEngine_296_2_296	chr3	71023230	71025230	2000
chr11	42431943	42433943	DUP	2000	SVEngine_297_1_297	SVEngine_297_2_297	chr11	42431943	42433943	2000
chrX	11813118	11815118	DUP	2000	SVEngine_298_1_298	SVEngine_298_2_298	chrX	11813118	11815118	2000
chr8	69217049	69219049	DUP	2000	SVEngine_299_1_299	SVEngine_299_2_299	chr8	69217049	69219049	2000
chr3	122426668	122431668	DUP	5000	SVEngine_300_1_300	SVEngine_300_2_300	chr3	122426668	122431668	5000
chr10	78259605	78264605	DUP	5000	SVEngine_301_1_301	SVEngine_301_2_301	chr10	78259605	78264605	5000
chr6	120757774	120762774	DUP	5000	SVEngine_302_1_302	SVEngine_302_2_302	chr6	120757774	120762774	5000
chr2	19529871	19534871	DUP	5000	SVEngine_303_1_303	SVEngine_303_2_303	chr2	19529871	19534871	5000
chr7	38972416	38977416	DUP	5000	SVEngine_304_1_304	SVEngine_304_2_304	chr7	38972416	38977416	5000
chr10	30736303	30741303	DUP	5000	SVEngine_305_1_305	SVEngine_305_2_305	chr10	30736303	30741303	5000
chr8	139701302	139706302	DUP	5000	SVEngine_306_1_306	SVEngine_306_2_306	chr8	139701302	139706302	5000
chr8	143333119	143338119	DUP	5000	SVEngine_307_1_307	SVEngine_307_2_307	chr8	143333119	143338119	5000
chr2	222142583	222147583	DUP	5000	SVEngine_308_1_308	SVEngine_308_2_308	chr2	222142583	222147583	5000
chrY	25074849	25079849	DUP	5000	SVEngine_309_1_309	SVEngine_309_2_309	chrY	25074849	25079849	5000
chr8	101281501	101286501	DUP	5000	SVEngine_310_1_310	SVEngine_310_2_310	chr8	101281501	101286501	5000
chr1	76035148	76040148	DUP	5000	SVEngine_311_1_311	SVEngine_311_2_311	chr1	76035148	76040148	5000
chr13	95914540	95919540	DUP	5000	SVEngine_312_1_312	SVEngine_312_2_312	chr13	95914540	95919540	5000
chr8	23613961	23618961	DUP	5000	SVEngine_313_1_313	SVEngine_313_2_313	chr8	23613961	23618961	5000
chr10	114761348	114766348	DUP	5000	SVEngine_314_1_314	SVEngine_314_2_314	chr10	114761348	114766348	5000
chr6	48690081	48695081	DUP	5000	SVEngine_315_1_315	SVEngine_315_2_315	chr6	48690081	48695081	5000
chr1	104614003	104619003	DUP	5000	SVEngine_316_1_316	SVEngine_316_2_316	chr1	104614003	104619003	5000
chr6	15328943	15333943	DUP	5000	SVEngine_317_1_317	SVEngine_317_2_317	chr6	15328943	15333943	5000
chr6	42021721	42026721	DUP	5000	SVEngine_318_1_318	SVEngine_318_2_318	chr6	42021721	42026721	5000
chr4	134231844	134241844	DUP	10000	SVEngine_319_1_319	SVEngine_319_2_319	chr4	134231844	134241844	10000
chr1	11278217	11288217	DUP	10000	SVEngine_320_1_320	SVEngine_320_2_320	chr1	11278217	11288217	10000
chr13	77835008	77845008	DUP	10000	SVEngine_321_1_321	SVEngine_321_2_321	chr13	77835008	77845008	10000
chr3	141731278	141741278	DUP	10000	SVEngine_322_1_322	SVEngine_322_2_322	chr3	141731278	141741278	10000
chr2	44742206	44752206	DUP	10000	SVEngine_323_1_323	SVEngine_323_2_323	chr2	44742206	44752206	10000
chr13	37369423	37379423	DUP	10000	SVEngine_324_1_324	SVEngine_324_2_324	chr13	37369423	37379423	10000
chr8	32306765	32316765	DUP	10000	SVEngine_325_1_325	SVEngine_325_2_325	chr8	32306765	32316765	10000
chr17	17961214	17971214	DUP	10000	SVEngine_326_1_326	SVEngine_326_2_326	chr17	17961214	17971214	10000
chrX	115965499	115975499	DUP	10000	SVEngine_327_1_327	SVEngine_327_2_327	chrX	115965499	115975499	10000
chr6	98155411	98165411	DUP	10000	SVEngine_328_1_328	SVEngine_328_2_328	chr6	98155411	98165411	10000
chr2	72770036	72780036	DUP	10000	SVEngine_329_1_329	SVEngine_329_2_329	chr2	72770036	72780036	10000
chr9	6555645	6565645	DUP	10000	SVEngine_330_1_330	SVEngine_330_2_330	chr9	6555645	6565645	10000
chr2	150319233	150329233	DUP	10000	SVEngine_331_1_331	SVEngine_331_2_331	chr2	150319233	150329233	10000
chr2	95620913	95630913	DUP	10000	SVEngine_332_1_332	SVEngine_332_2_332	chr2	95620913	95630913	10000
chr5	116315904	116325904	DUP	10000	SVEngine_333_1_333	SVEngine_333_2_333	chr5	116315904	116325904	10000
chr5	152363089	152373089	DUP	10000	SVEngine_334_1_334	SVEngine_334_2_334	chr5	152363089	152373089	10000
chr6	61707499	61717499	DUP	10000	SVEngine_335_1_335	SVEngine_335_2_335	chr6	61707499	61717499	10000
chr19	35975154	35985154	DUP	10000	SVEngine_336_1_336	SVEngine_336_2_336	chr19	35975154	35985154	10000
chr18	73625632	73635632	DUP	10000	SVEngine_337_1_337	SVEngine_337_2_337	chr18	73625632	73635632	10000
chr5	171818081	171828081	DUP	10000	SVEngine_338_1_338	SVEngine_338_2_338	chr5	171818081	171828081	10000
chr16	73389857	73399857	DUP	10000	SVEngine_339_1_339	SVEngine_339_2_339	chr16	73389857	73399857	10000
chr6	43471699	43486699	DUP	15000	SVEngine_340_1_340	SVEngine_340_2_340	chr6	43471699	43486699	15000
chr3	107601226	107616226	DUP	15000	SVEngine_341_1_341	SVEngine_341_2_341	chr3	107601226	107616226	15000
chr5	171616170	171631170	DUP	15000	SVEngine_342_1_342	SVEngine_342_2_342	chr5	171616170	171631170	15000
chr2	201991512	202006512	DUP	15000	SVEngine_343_1_343	SVEngine_343_2_343	chr2	201991512	202006512	15000
chr8	55388076	55403076	DUP	15000	SVEngine_344_1_344	SVEngine_344_2_344	chr8	55388076	55403076	15000
chr2	53695196	53710196	DUP	15000	SVEngine_345_1_345	SVEngine_345_2_345	chr2	53695196	53710196	15000
chr8	23466396	23481396	DUP	15000	SVEngine_346_1_346	SVEngine_346_2_346	chr8	23466396	23481396	15000
chr2	148023817	148038817	DUP	15000	SVEngine_347_1_347	SVEngine_347_2_347	chr2	148023817	148038817	15000
chr8	91513366	91528366	DUP	15000	SVEngine_348_1_348	SVEngine_348_2_348	chr8	91513366	91528366	15000
chr16	75472110	75487110	DUP	15000	SVEngine_349_1_349	SVEngine_349_2_349	chr16	75472110	75487110	15000
chr16	32664253	32679253	DUP	15000	SVEngine_350_1_350	SVEngine_350_2_350	chr16	32664253	32679253	15000
chr1	213915456	213930456	DUP	15000	SVEngine_351_1_351	SVEngine_351_2_351	chr1	213915456	213930456	15000
chr16	78043311	78058311	DUP	15000	SVEngine_352_1_352	SVEngine_352_2_352	chr16	78043311	78058311	15000
chr2	49486564	49501564	DUP	15000	SVEngine_353_1_353	SVEngine_353_2_353	chr2	49486564	49501564	15000
chr16	67306959	67321959	DUP	15000	SVEngine_354_1_354	SVEngine_354_2_354	chr16	67306959	67321959	15000
chr2	43710227	43725227	DUP	15000	SVEngine_355_1_355	SVEngine_355_2_355	chr2	43710227	43725227	15000
chr12	71261975	71276975	DUP	15000	SVEngine_356_1_356	SVEngine_356_2_356	chr12	71261975	71276975	15000
chr2	233806161	233821161	DUP	15000	SVEngine_357_1_357	SVEngine_357_2_357	chr2	233806161	233821161	15000
chr4	119622877	119637877	DUP	15000	SVEngine_358_1_358	SVEngine_358_2_358	chr4	119622877	119637877	15000
chr6	79277574	79377574	DUP	100000	SVEngine_359_1_359	SVEngine_359_2_359	chr6	79277574	79377574	100000
chr1	24728860	24828860	DUP	100000	SVEngine_360_1_360	SVEngine_360_2_360	chr1	24728860	24828860	100000
chr12	27299464	27399464	DUP	100000	SVEngine_361_1_361	SVEngine_361_2_361	chr12	27299464	27399464	100000
chr6	12830556	12930556	DUP	100000	SVEngine_362_1_362	SVEngine_362_2_362	chr6	12830556	12930556	100000
chr19	56551093	56651093	DUP	100000	SVEngine_363_1_363	SVEngine_363_2_363	chr19	56551093	56651093	100000
chr13	52679399	52779399	DUP	100000	SVEngine_364_1_364	SVEngine_364_2_364	chr13	52679399	52779399	100000
chr5	148457932	148557932	DUP	100000	SVEngine_365_1_365	SVEngine_365_2_365	chr5	148457932	148557932	100000
chr8	66069148	66169148	DUP	100000	SVEngine_366_1_366	SVEngine_366_2_366	chr8	66069148	66169148	100000
chr7	22051333	22151333	DUP	100000	SVEngine_367_1_367	SVEngine_367_2_367	chr7	22051333	22151333	100000
chr4	104280524	104380524	DUP	100000	SVEngine_368_1_368	SVEngine_368_2_368	chr4	104280524	104380524	100000
chrY	6034206	6134206	DUP	100000	SVEngine_369_1_369	SVEngine_369_2_369	chrY	6034206	6134206	100000
chr2	139386802	139486802	DUP	100000	SVEngine_370_1_370	SVEngine_370_2_370	chr2	139386802	139486802	100000
chr7	47961700	48061700	DUP	100000	SVEngine_371_1_371	SVEngine_371_2_371	chr7	47961700	48061700	100000
chr1	207097093	207197093	DUP	100000	SVEngine_372_1_372	SVEngine_372_2_372	chr1	207097093	207197093	100000
chrX	34778261	34878261	DUP	100000	SVEngine_373_1_373	SVEngine_373_2_373	chrX	34778261	34878261	100000
chr9	123766451	123866451	DUP	100000	SVEngine_374_1_374	SVEngine_374_2_374	chr9	123766451	123866451	100000
chr6	76125441	77125441	DUP	1000000	SVEngine_375_1_375	SVEngine_375_2_375	chr6	76125441	77125441	1000000
chr7	11605142	12605142	DUP	1000000	SVEngine_376_1_376	SVEngine_376_2_376	chr7	11605142	12605142	1000000
chr3	182394854	183394854	DUP	1000000	SVEngine_377_1_377	SVEngine_377_2_377	chr3	182394854	183394854	1000000
chr4	66625461	67625461	DUP	1000000	SVEngine_378_1_378	SVEngine_378_2_378	chr4	66625461	67625461	1000000
chr3	126039646	127039646	DUP	1000000	SVEngine_379_1_379	SVEngine_379_2_379	chr3	126039646	127039646	1000000
chr18	45161045	46161045	DUP	1000000	SVEngine_380_1_380	SVEngine_380_2_380	chr18	45161045	46161045	1000000
chr2	141066137	142066137	DUP	1000000	SVEngine_381_1_381	SVEngine_381_2_381	chr2	141066137	142066137	1000000
chr5	43183074	44183074	DUP	1000000	SVEngine_382_1_382	SVEngine_382_2_382	chr5	43183074	44183074	1000000
chr15	43359963	44359963	DUP	1000000	SVEngine_383_1_383	SVEngine_383_2_383	chr15	43359963	44359963	1000000
chr6	130030281	131030281	DUP	1000000	SVEngine_384_1_384	SVEngine_384_2_384	chr6	130030281	131030281	1000000
chr3	48853523	49853523	DUP	1000000	SVEngine_385_1_385	SVEngine_385_2_385	chr3	48853523	49853523	1000000
chr5	97226727	98226727	DUP	1000000	SVEngine_386_1_386	SVEngine_386_2_386	chr5	97226727	98226727	1000000
chr5	95025564	96025564	DUP	1000000	SVEngine_387_1_387	SVEngine_387_2_387	chr5	95025564	96025564	1000000
chr12	102025050	103025050	DUP	1000000	SVEngine_388_1_388	SVEngine_388_2_388	chr12	102025050	103025050	1000000
chrX	2381904	3381904	DUP	1000000	SVEngine_389_1_389	SVEngine_389_2_389	chrX	2381904	3381904	1000000
chr18	72670399	73670399	DUP	1000000	SVEngine_390_1_390	SVEngine_390_2_390	chr18	72670399	73670399	1000000
chr5	80505253	81505253	DUP	1000000	SVEngine_391_1_391	SVEngine_391_2_391	chr5	80505253	81505253	1000000
chr11	6195782	7195782	DUP	1000000	SVEngine_392_1_392	SVEngine_392_2_392	chr11	6195782	7195782	1000000
chr4	59974402	60974402	DUP	1000000	SVEngine_393_1_393	SVEngine_393_2_393	chr4	59974402	60974402	1000000
chrX	65646066	66646066	DUP	1000000	SVEngine_394_1_394	SVEngine_394_2_394	chrX	65646066	66646066	1000000
chr10	26033384	27033384	DUP	1000000	SVEngine_395_1_395	SVEngine_395_2_395	chr10	26033384	27033384	1000000
chr15	26229230	27229230	DUP	1000000	SVEngine_396_1_396	SVEngine_396_2_396	chr15	26229230	27229230	1000000
chr16	87045515	88045515	DUP	1000000	SVEngine_397_1_397	SVEngine_397_2_397	chr16	87045515	88045515	1000000
chr17	44563405	45563405	DUP	1000000	SVEngine_398_1_398	SVEngine_398_2_398	chr17	44563405	45563405	1000000
chr8	70789026	71789026	DUP	1000000	SVEngine_399_1_399	SVEngine_399_2_399	chr8	70789026	71789026	1000000
chr4	122138876	123138876	DUP	1000000	SVEngine_400_1_400	SVEngine_400_2_400	chr4	122138876	123138876	1000000
chr1	150817101	150817151	INV	50	SVEngine_401_1_401	SVEngine_401_2_401	chr1	150817101	150817151	50
chr2	36507350	36507400	INV	50	SVEngine_402_1_402	SVEngine_402_2_402	chr2	36507350	36507400	50
chr5	34986111	34986161	INV	50	SVEngine_403_1_403	SVEngine_403_2_403	chr5	34986111	34986161	50
chr3	178489142	178489192	INV	50	SVEngine_404_1_404	SVEngine_404_2_404	chr3	178489142	178489192	50
chr13	65923680	65923730	INV	50	SVEngine_405_1_405	SVEngine_405_2_405	chr13	65923680	65923730	50
chr9	133563836	133563886	INV	50	SVEngine_406_1_406	SVEngine_406_2_406	chr9	133563836	133563886	50
chr5	89121654	89121704	INV	50	SVEngine_407_1_407	SVEngine_407_2_407	chr5	89121654	89121704	50
chr12	74670630	74670680	INV	50	SVEngine_408_1_408	SVEngine_408_2_408	chr12	74670630	74670680	50
chr14	48926907	48926957	INV	50	SVEngine_409_1_409	SVEngine_409_2_409	chr14	48926907	48926957	50
chrX	27345308	27345358	INV	50	SVEngine_410_1_410	SVEngine_410_2_410	chrX	27345308	27345358	50
chr12	12141877	12141927	INV	50	SVEngine_411_1_411	SVEngine_411_2_411	chr12	12141877	12141927	50
chr10	11233487	11233537	INV	50	SVEngine_412_1_412	SVEngine_412_2_412	chr10	11233487	11233537	50
chr6	30355401	30355451	INV	50	SVEngine_413_1_413	SVEngine_413_2_413	chr6	30355401	30355451	50
chr6	143637249	143637299	INV	50	SVEngine_414_1_414	SVEngine_414_2_414	chr6	143637249	143637299	50
chr4	44429677	44429727	INV	50	SVEngine_415_1_415	SVEngine_415_2_415	chr4	44429677	44429727	50
chr11	131145887	131145937	INV	50	SVEngine_416_1_416	SVEngine_416_2_416	chr11	131145887	131145937	50
chr3	18888334	18888384	INV	50	SVEngine_417_1_417	SVEngine_417_2_417	chr3	18888334	18888384	50
chr1	143282306	143282356	INV	50	SVEngine_418_1_418	SVEngine_418_2_418	chr1	143282306	143282356	50
chr8	111174396	111174446	INV	50	SVEngine_419_1_419	SVEngine_419_2_419	chr8	111174396	111174446	50
chr10	26475519	26475569	INV	50	SVEngine_420_1_420	SVEngine_420_2_420	chr10	26475519	26475569	50
chrX	40400130	40400180	INV	50	SVEngine_421_1_421	SVEngine_421_2_421	chrX	40400130	40400180	50
chr9	107757132	107757182	INV	50	SVEngine_422_1_422	SVEngine_422_2_422	chr9	107757132	107757182	50
chr7	38943357	38943457	INV	100	SVEngine_423_1_423	SVEngine_423_2_423	chr7	38943357	38943457	100
chr11	118096962	118097062	INV	100	SVEngine_424_1_424	SVEngine_424_2_424	chr11	118096962	118097062	100
chr4	23855966	23856066	INV	100	SVEngine_425_1_425	SVEngine_425_2_425	chr4	23855966	23856066	100
chr15	86741837	86741937	INV	100	SVEngine_426_1_426	SVEngine_426_2_426	chr15	86741837	86741937	100
chr1	64942163	64942263	INV	100	SVEngine_427_1_427	SVEngine_427_2_427	chr1	64942163	64942263	100
chr16	74204658	74204758	INV	100	SVEngine_428_1_428	SVEngine_428_2_428	chr16	74204658	74204758	100
chr10	1269071	1269171	INV	100	SVEngine_429_1_429	SVEngine_429_2_429	chr10	1269071	1269171	100
chr3	102701116	102701216	INV	100	SVEngine_430_1_430	SVEngine_430_2_430	chr3	102701116	102701216	100
chrX	70307243	70307343	INV	100	SVEngine_431_1_431	SVEngine_431_2_431	chrX	70307243	70307343	100
chr14	41970905	41971005	INV	100	SVEngine_432_1_432	SVEngine_432_2_432	chr14	41970905	41971005	100
chr8	2781292	2781392	INV	100	SVEngine_433_1_433	SVEngine_433_2_433	chr8	2781292	2781392	100
chr3	7930801	7930901	INV	100	SVEngine_434_1_434	SVEngine_434_2_434	chr3	7930801	7930901	100
chr1	192867603	192867703	INV	100	SVEngine_435_1_435	SVEngine_435_2_435	chr1	192867603	192867703	100
chr10	91060383	91060483	INV	100	SVEngine_436_1_436	SVEngine_436_2_436	chr10	91060383	91060483	100
chr3	109871046	109871146	INV	100	SVEngine_437_1_437	SVEngine_437_2_437	chr3	109871046	109871146	100
chr12	1859252	1859352	INV	100	SVEngine_438_1_438	SVEngine_438_2_438	chr12	1859252	1859352	100
chr7	47626208	47626308	INV	100	SVEngine_439_1_439	SVEngine_439_2_439	chr7	47626208	47626308	100
chr11	130902408	130902508	INV	100	SVEngine_440_1_440	SVEngine_440_2_440	chr11	130902408	130902508	100
chr2	199398206	199398306	INV	100	SVEngine_441_1_441	SVEngine_441_2_441	chr2	199398206	199398306	100
chr17	41600951	41601051	INV	100	SVEngine_442_1_442	SVEngine_442_2_442	chr17	41600951	41601051	100
chr16	20955678	20955778	INV	100	SVEngine_443_1_443	SVEngine_443_2_443	chr16	20955678	20955778	100
chr22	47895543	47895643	INV	100	SVEngine_444_1_444	SVEngine_444_2_444	chr22	47895543	47895643	100
chr1	145527283	145527383	INV	100	SVEngine_445_1_445	SVEngine_445_2_445	chr1	145527283	145527383	100
chr5	27500718	27500818	INV	100	SVEngine_446_1_446	SVEngine_446_2_446	chr5	27500718	27500818	100
chr1	61988078	61988178	INV	100	SVEngine_447_1_447	SVEngine_447_2_447	chr1	61988078	61988178	100
chr13	35879163	35879263	INV	100	SVEngine_448_1_448	SVEngine_448_2_448	chr13	35879163	35879263	100
chr6	5739305	5739405	INV	100	SVEngine_449_1_449	SVEngine_449_2_449	chr6	5739305	5739405	100
chr4	84310985	84311485	INV	500	SVEngine_450_1_450	SVEngine_450_2_450	chr4	84310985	84311485	500
chr6	57013263	57013763	INV	500	SVEngine_451_1_451	SVEngine_451_2_451	chr6	57013263	57013763	500
chr18	12594013	12594513	INV	500	SVEngine_452_1_452	SVEngine_452_2_452	chr18	12594013	12594513	500
chr12	46664662	46665162	INV	500	SVEngine_453_1_453	SVEngine_453_2_453	chr12	46664662	46665162	500
chr5	137171602	137172102	INV	500	SVEngine_454_1_454	SVEngine_454_2_454	chr5	137171602	137172102	500
chr13	70393836	70394336	INV	500	SVEngine_455_1_455	SVEngine_455_2_455	chr13	70393836	70394336	500
chr8	104680495	104680995	INV	500	SVEngine_456_1_456	SVEngine_456_2_456	chr8	104680495	104680995	500
chr5	22179199	22179699	INV	500	SVEngine_457_1_457	SVEngine_457_2_457	chr5	22179199	22179699	500
chrX	39450846	39451346	INV	500	SVEngine_458_1_458	SVEngine_458_2_458	chrX	39450846	39451346	500
chr5	33775076	33775576	INV	500	SVEngine_459_1_459	SVEngine_459_2_459	chr5	33775076	33775576	500
chr1	172249343	172249843	INV	500	SVEngine_460_1_460	SVEngine_460_2_460	chr1	172249343	172249843	500
chr3	140807757	140808257	INV	500	SVEngine_461_1_461	SVEngine_461_2_461	chr3	140807757	140808257	500
chr8	53318130	53319130	INV	1000	SVEngine_462_1_462	SVEngine_462_2_462	chr8	53318130	53319130	1000
chr11	24352578	24353578	INV	1000	SVEngine_463_1_463	SVEngine_463_2_463	chr11	24352578	24353578	1000
chr6	11873079	11874079	INV	1000	SVEngine_464_1_464	SVEngine_464_2_464	chr6	11873079	11874079	1000
chr3	190342539	190343539	INV	1000	SVEngine_465_1_465	SVEngine_465_2_465	chr3	190342539	190343539	1000
chr8	103362434	103363434	INV	1000	SVEngine_466_1_466	SVEngine_466_2_466	chr8	103362434	103363434	1000
chr2	43594955	43595955	INV	1000	SVEngine_467_1_467	SVEngine_467_2_467	chr2	43594955	43595955	1000
chr16	68237641	68238641	INV	1000	SVEngine_468_1_468	SVEngine_468_2_468	chr16	68237641	68238641	1000
chr11	63965236	63966236	INV	1000	SVEngine_469_1_469	SVEngine_469_2_469	chr11	63965236	63966236	1000
chr4	134560785	134561785	INV	1000	SVEngine_470_1_470	SVEngine_470_2_470	chr4	134560785	134561785	1000
chr12	110962966	110963966	INV	1000	SVEngine_471_1_471	SVEngine_471_2_471	chr12	110962966	110963966	1000
chr18	55765265	55766265	INV	1000	SVEngine_472_1_472	SVEngine_472_2_472	chr18	55765265	55766265	1000
chr3	42495567	42496567	INV	1000	SVEngine_473_1_473	SVEngine_473_2_473	chr3	42495567	42496567	1000
chr2	217023512	217024512	INV	1000	SVEngine_474_1_474	SVEngine_474_2_474	chr2	217023512	217024512	1000
chrX	77896575	77897575	INV	1000	SVEngine_475_1_475	SVEngine_475_2_475	chrX	77896575	77897575	1000
chr7	21577287	21578287	INV	1000	SVEngine_476_1_476	SVEngine_476_2_476	chr7	21577287	21578287	1000
chr9	132710554	132712554	INV	2000	SVEngine_477_1_477	SVEngine_477_2_477	chr9	132710554	132712554	2000
chr16	80980491	80982491	INV	2000	SVEngine_478_1_478	SVEngine_478_2_478	chr16	80980491	80982491	2000
chr2	111316707	111318707	INV	2000	SVEngine_479_1_479	SVEngine_479_2_479	chr2	111316707	111318707	2000
chr13	61712162	61714162	INV	2000	SVEngine_480_1_480	SVEngine_480_2_480	chr13	61712162	61714162	2000
chr4	121430593	121432593	INV	2000	SVEngine_481_1_481	SVEngine_481_2_481	chr4	121430593	121432593	2000
chr15	87616738	87618738	INV	2000	SVEngine_482_1_482	SVEngine_482_2_482	chr15	87616738	87618738	2000
chr14	64188125	64190125	INV	2000	SVEngine_483_1_483	SVEngine_483_2_483	chr14	64188125	64190125	2000
chrX	47707692	47709692	INV	2000	SVEngine_484_1_484	SVEngine_484_2_484	chrX	47707692	47709692	2000
chr9	1607979	1609979	INV	2000	SVEngine_485_1_485	SVEngine_485_2_485	chr9	1607979	1609979	2000
chr18	5080869	5082869	INV	2000	SVEngine_486_1_486	SVEngine_486_2_486	chr18	5080869	5082869	2000
chr1	80786577	80788577	INV	2000	SVEngine_487_1_487	SVEngine_487_2_487	chr1	80786577	80788577	2000
chr2	1424423	1426423	INV	2000	SVEngine_488_1_488	SVEngine_488_2_488	chr2	1424423	1426423	2000
chr4	104028002	104030002	INV	2000	SVEngine_489_1_489	SVEngine_489_2_489	chr4	104028002	104030002	2000
chr6	97765330	97767330	INV	2000	SVEngine_490_1_490	SVEngine_490_2_490	chr6	97765330	97767330	2000
chr10	33004477	33006477	INV	2000	SVEngine_491_1_491	SVEngine_491_2_491	chr10	33004477	33006477	2000
chr6	47929745	47931745	INV	2000	SVEngine_492_1_492	SVEngine_492_2_492	chr6	47929745	47931745	2000
chr21	42694297	42696297	INV	2000	SVEngine_493_1_493	SVEngine_493_2_493	chr21	42694297	42696297	2000
chr9	26022230	26024230	INV	2000	SVEngine_494_1_494	SVEngine_494_2_494	chr9	26022230	26024230	2000
chr1	17147470	17149470	INV	2000	SVEngine_495_1_495	SVEngine_495_2_495	chr1	17147470	17149470	2000
chrX	118192745	118194745	INV	2000	SVEngine_496_1_496	SVEngine_496_2_496	chrX	118192745	118194745	2000
chr11	118672980	118674980	INV	2000	SVEngine_497_1_497	SVEngine_497_2_497	chr11	118672980	118674980	2000
chr6	36798127	36800127	INV	2000	SVEngine_498_1_498	SVEngine_498_2_498	chr6	36798127	36800127	2000
chr13	103136247	103138247	INV	2000	SVEngine_499_1_499	SVEngine_499_2_499	chr13	103136247	103138247	2000
chr2	168379102	168384102	INV	5000	SVEngine_500_1_500	SVEngine_500_2_500	chr2	168379102	168384102	5000
chr10	26323144	26328144	INV	5000	SVEngine_501_1_501	SVEngine_501_2_501	chr10	26323144	26328144	5000
chr2	85809575	85814575	INV	5000	SVEngine_502_1_502	SVEngine_502_2_502	chr2	85809575	85814575	5000
chr1	93370584	93375584	INV	5000	SVEngine_503_1_503	SVEngine_503_2_503	chr1	93370584	93375584	5000
chr2	121344767	121349767	INV	5000	SVEngine_504_1_504	SVEngine_504_2_504	chr2	121344767	121349767	5000
chrX	63424788	63429788	INV	5000	SVEngine_505_1_505	SVEngine_505_2_505	chrX	63424788	63429788	5000
chr3	36752150	36757150	INV	5000	SVEngine_506_1_506	SVEngine_506_2_506	chr3	36752150	36757150	5000
chr4	149740031	149745031	INV	5000	SVEngine_507_1_507	SVEngine_507_2_507	chr4	149740031	149745031	5000
chr2	213158756	213163756	INV	5000	SVEngine_508_1_508	SVEngine_508_2_508	chr2	213158756	213163756	5000
chr8	74956607	74961607	INV	5000	SVEngine_509_1_509	SVEngine_509_2_509	chr8	74956607	74961607	5000
chrX	48274945	48279945	INV	5000	SVEngine_510_1_510	SVEngine_510_2_510	chrX	48274945	48279945	5000
chr11	128902641	128907641	INV	5000	SVEngine_511_1_511	SVEngine_511_2_511	chr11	128902641	128907641	5000
chr4	83914983	83919983	INV	5000	SVEngine_512_1_512	SVEngine_512_2_512	chr4	83914983	83919983	5000
chr10	102486206	102491206	INV	5000	SVEngine_513_1_513	SVEngine_513_2_513	chr10	102486206	102491206	5000
chr19	13082626	13087626	INV	5000	SVEngine_514_1_514	SVEngine_514_2_514	chr19	13082626	13087626	5000
chr14	33876972	33881972	INV	5000	SVEngine_515_1_515	SVEngine_515_2_515	chr14	33876972	33881972	5000
chr7	107197619	107202619	INV	5000	SVEngine_516_1_516	SVEngine_516_2_516	chr7	107197619	107202619	5000
chr10	110233193	110238193	INV	5000	SVEngine_517_1_517	SVEngine_517_2_517	chr10	110233193	110238193	5000
chrX	120690138	120695138	INV	5000	SVEngine_518_1_518	SVEngine_518_2_518	chrX	120690138	120695138	5000
chr21	25774582	25784582	INV	10000	SVEngine_519_1_519	SVEngine_519_2_519	chr21	25774582	25784582	10000
chr10	122934002	122944002	INV	10000	SVEngine_520_1_520	SVEngine_520_2_520	chr10	122934002	122944002	10000
chr17	33858641	33868641	INV	10000	SVEngine_521_1_521	SVEngine_521_2_521	chr17	33858641	33868641	10000
chr7	7094366	7104366	INV	10000	SVEngine_522_1_522	SVEngine_522_2_522	chr7	7094366	7104366	10000
chr15	75563778	75573778	INV	10000	SVEngine_523_1_523	SVEngine_523_2_523	chr15	75563778	75573778	10000
chr13	112064519	112074519	INV	10000	SVEngine_524_1_524	SVEngine_524_2_524	chr13	112064519	112074519	10000
chr12	66930066	66940066	INV	10000	SVEngine_525_1_525	SVEngine_525_2_525	chr12	66930066	66940066	10000
chr1	228073868	228083868	INV	10000	SVEngine_526_1_526	SVEngine_526_2_526	chr1	228073868	228083868	10000
chr2	167785734	167795734	INV	10000	SVEngine_527_1_527	SVEngine_527_2_527	chr2	167785734	167795734	10000
chr2	43137103	43147103	INV	10000	SVEngine_528_1_528	SVEngine_528_2_528	chr2	43137103	43147103	10000
chr11	71990749	72000749	INV	10000	SVEngine_529_1_529	SVEngine_529_2_529	chr11	71990749	72000749	10000
chr3	13063184	13073184	INV	10000	SVEngine_530_1_530	SVEngine_530_2_530	chr3	13063184	13073184	10000
chr11	96000480	96010480	INV	10000	SVEngine_531_1_531	SVEngine_531_2_531	chr11	96000480	96010480	10000
chr5	142584432	142594432	INV	10000	SVEngine_532_1_532	SVEngine_532_2_532	chr5	142584432	142594432	10000
chr7	149461584	149471584	INV	10000	SVEngine_533_1_533	SVEngine_533_2_533	chr7	149461584	149471584	10000
chr6	77373124	77383124	INV	10000	SVEngine_534_1_534	SVEngine_534_2_534	chr6	77373124	77383124	10000
chr14	87541297	87551297	INV	10000	SVEngine_535_1_535	SVEngine_535_2_535	chr14	87541297	87551297	10000
chr12	96131998	96141998	INV	10000	SVEngine_536_1_536	SVEngine_536_2_536	chr12	96131998	96141998	10000
chr5	98850103	98860103	INV	10000	SVEngine_537_1_537	SVEngine_537_2_537	chr5	98850103	98860103	10000
chr6	109766984	109776984	INV	10000	SVEngine_538_1_538	SVEngine_538_2_538	chr6	109766984	109776984	10000
chr1	48222165	48232165	INV	10000	SVEngine_539_1_539	SVEngine_539_2_539	chr1	48222165	48232165	10000
chr15	26191051	26206051	INV	15000	SVEngine_540_1_540	SVEngine_540_2_540	chr15	26191051	26206051	15000
chr11	31579538	31594538	INV	15000	SVEngine_541_1_541	SVEngine_541_2_541	chr11	31579538	31594538	15000
chr6	151923613	151938613	INV	15000	SVEngine_542_1_542	SVEngine_542_2_542	chr6	151923613	151938613	15000
chr1	216319823	216334823	INV	15000	SVEngine_543_1_543	SVEngine_543_2_543	chr1	216319823	216334823	15000
chr21	26651199	26666199	INV	15000	SVEngine_544_1_544	SVEngine_544_2_544	chr21	26651199	26666199	15000
chr7	81397032	81412032	INV	15000	SVEngine_545_1_545	SVEngine_545_2_545	chr7	81397032	81412032	15000
chr4	34388398	34403398	INV	15000	SVEngine_546_1_546	SVEngine_546_2_546	chr4	34388398	34403398	15000
chr10	16752549	16767549	INV	15000	SVEngine_547_1_547	SVEngine_547_2_547	chr10	16752549	16767549	15000
chr18	24063618	24078618	INV	15000	SVEngine_548_1_548	SVEngine_548_2_548	chr18	24063618	24078618	15000
chr16	21227415	21242415	INV	15000	SVEngine_549_1_549	SVEngine_549_2_549	chr16	21227415	21242415	15000
chr17	63741260	63756260	INV	15000	SVEngine_550_1_550	SVEngine_550_2_550	chr17	63741260	63756260	15000
chr8	90185764	90200764	INV	15000	SVEngine_551_1_551	SVEngine_551_2_551	chr8	90185764	90200764	15000
chr17	29568683	29583683	INV	15000	SVEngine_552_1_552	SVEngine_552_2_552	chr17	29568683	29583683	15000
chr1	45247273	45262273	INV	15000	SVEngine_553_1_553	SVEngine_553_2_553	chr1	45247273	45262273	15000
chrX	140943948	140958948	INV	15000	SVEngine_554_1_554	SVEngine_554_2_554	chrX	140943948	140958948	15000
chr1	71285458	71300458	INV	15000	SVEngine_555_1_555	SVEngine_555_2_555	chr1	71285458	71300458	15000
chr9	112190860	112205860	INV	15000	SVEngine_556_1_556	SVEngine_556_2_556	chr9	112190860	112205860	15000
chr22	37617962	37632962	INV	15000	SVEngine_557_1_557	SVEngine_557_2_557	chr22	37617962	37632962	15000
chr12	1404167	1419167	INV	15000	SVEngine_558_1_558	SVEngine_558_2_558	chr12	1404167	1419167	15000
chrX	48220477	48320477	INV	100000	SVEngine_559_1_559	SVEngine_559_2_559	chrX	48220477	48320477	100000
chr8	67396495	67496495	INV	100000	SVEngine_560_1_560	SVEngine_560_2_560	chr8	67396495	67496495	100000
chr18	62939093	63039093	INV	100000	SVEngine_561_1_561	SVEngine_561_2_561	chr18	62939093	63039093	100000
chr14	38655643	38755643	INV	100000	SVEngine_562_1_562	SVEngine_562_2_562	chr14	38655643	38755643	100000
chr5	92429083	92529083	INV	100000	SVEngine_563_1_563	SVEngine_563_2_563	chr5	92429083	92529083	100000
chr7	134996660	135096660	INV	100000	SVEngine_564_1_564	SVEngine_564_2_564	chr7	134996660	135096660	100000
chrY	15084036	15184036	INV	100000	SVEngine_565_1_565	SVEngine_565_2_565	chrY	15084036	15184036	100000
chr11	3719683	3819683	INV	100000	SVEngine_566_1_566	SVEngine_566_2_566	chr11	3719683	3819683	100000
chr13	38983608	39083608	INV	100000	SVEngine_567_1_567	SVEngine_567_2_567	chr13	38983608	39083608	100000
chr15	60148152	60248152	INV	100000	SVEngine_568_1_568	SVEngine_568_2_568	chr15	60148152	60248152	100000
chr9	100734506	100834506	INV	100000	SVEngine_569_1_569	SVEngine_569_2_569	chr9	100734506	100834506	100000
chr11	25519872	25619872	INV	100000	SVEngine_570_1_570	SVEngine_570_2_570	chr11	25519872	25619872	100000
chr10	13139325	13239325	INV	100000	SVEngine_571_1_571	SVEngine_571_2_571	chr10	13139325	13239325	100000
chr12	111397271	111497271	INV	100000	SVEngine_572_1_572	SVEngine_572_2_572	chr12	111397271	111497271	100000
chr13	88386275	88486275	INV	100000	SVEngine_573_1_573	SVEngine_573_2_573	chr13	88386275	88486275	100000
chr3	180572677	180672677	INV	100000	SVEngine_574_1_574	SVEngine_574_2_574	chr3	180572677	180672677	100000
chr11	58683212	59683212	INV	1000000	SVEngine_575_1_575	SVEngine_575_2_575	chr11	58683212	59683212	1000000
chrX	136299726	137299726	INV	1000000	SVEngine_576_1_576	SVEngine_576_2_576	chrX	136299726	137299726	1000000
chr13	27528638	28528638	INV	1000000	SVEngine_577_1_577	SVEngine_577_2_577	chr13	27528638	28528638	1000000
chr11	93240406	94240406	INV	1000000	SVEngine_578_1_578	SVEngine_578_2_578	chr11	93240406	94240406	1000000
chr7	82749332	83749332	INV	1000000	SVEngine_579_1_579	SVEngine_579_2_579	chr7	82749332	83749332	1000000
chr1	227372494	228372494	INV	1000000	SVEngine_580_1_580	SVEngine_580_2_580	chr1	227372494	228372494	1000000
chr18	72608111	73608111	INV	1000000	SVEngine_581_1_581	SVEngine_581_2_581	chr18	72608111	73608111	1000000
chr4	142214895	143214895	INV	1000000	SVEngine_582_1_582	SVEngine_582_2_582	chr4	142214895	143214895	1000000
chr3	16355987	17355987	INV	1000000	SVEngine_583_1_583	SVEngine_583_2_583	chr3	16355987	17355987	1000000
chr6	158195954	159195954	INV	1000000	SVEngine_584_1_584	SVEngine_584_2_584	chr6	158195954	159195954	1000000
chr4	59560366	60560366	INV	1000000	SVEngine_585_1_585	SVEngine_585_2_585	chr4	59560366	60560366	1000000
chr3	24802170	25802170	INV	1000000	SVEngine_586_1_586	SVEngine_586_2_586	chr3	24802170	25802170	1000000
chr3	153184369	154184369	INV	1000000	SVEngine_587_1_587	SVEngine_587_2_587	chr3	153184369	154184369	1000000
chr12	70908916	71908916	INV	1000000	SVEngine_588_1_588	SVEngine_588_2_588	chr12	70908916	71908916	1000000
chr3	167250559	168250559	INV	1000000	SVEngine_589_1_589	SVEngine_589_2_589	chr3	167250559	168250559	1000000
chr19	38777227	39777227	INV	1000000	SVEngine_590_1_590	SVEngine_590_2_590	chr19	38777227	39777227	1000000
chrX	41345774	42345774	INV	1000000	SVEngine_591_1_591	SVEngine_591_2_591	chrX	41345774	42345774	1000000
chr7	78458692	79458692	INV	1000000	SVEngine_592_1_592	SVEngine_592_2_592	chr7	78458692	79458692	1000000
chrX	30722371	31722371	INV	1000000	SVEngine_593_1_593	SVEngine_593_2_593	chrX	30722371	31722371	1000000
chr15	64696460	65696460	INV	1000000	SVEngine_594_1_594	SVEngine_594_2_594	chr15	64696460	65696460	1000000
chr14	50528498	51528498	INV	1000000	SVEngine_595_1_595	SVEngine_595_2_595	chr14	50528498	51528498	1000000
chrX	97787349	98787349	INV	1000000	SVEngine_596_1_596	SVEngine_596_2_596	chrX	97787349	98787349	1000000
chrX	72667471	73667471	INV	1000000	SVEngine_597_1_597	SVEngine_597_2_597	chrX	72667471	73667471	1000000
chr12	64354571	65354571	INV	1000000	SVEngine_598_1_598	SVEngine_598_2_598	chr12	64354571	65354571	1000000
chr9	22335274	23335274	INV	1000000	SVEngine_599_1_599	SVEngine_599_2_599	chr9	22335274	23335274	1000000
chr4	123446213	124446213	INV	1000000	SVEngine_600_1_600	SVEngine_600_2_600	chr4	123446213	124446213	1000000
chr3	183602191	183602192	DINS	0	SVEngine_601_1_601	SVEngine_601_2_601	chr7	158065672	158065722	50
chr18	78962881	78962882	DINS	0	SVEngine_602_1_602	SVEngine_602_2_602	chr5	52958771	52958821	50
chr3	134067541	134067542	DINS	0	SVEngine_603_1_603	SVEngine_603_2_603	chr3	54824768	54824818	50
chr22	30527667	30527668	DINS	0	SVEngine_604_1_604	SVEngine_604_2_604	chr17	5669609	5669659	50
chr5	64971391	64971392	DINS	0	SVEngine_605_1_605	SVEngine_605_2_605	chr3	5291932	5291982	50
chr7	8704222	8704223	DINS	0	SVEngine_606_1_606	SVEngine_606_2_606	chr18	77726438	77726488	50
chrX	133790009	133790010	DINS	0	SVEngine_607_1_607	SVEngine_607_2_607	chr10	26138753	26138803	50
chr5	36394996	36394997	DINS	0	SVEngine_608_1_608	SVEngine_608_2_608	chr17	50903443	50903493	50
chrX	143259972	143259973	DINS	0	SVEngine_609_1_609	SVEngine_609_2_609	chr10	7965313	7965363	50
chr12	130889035	130889036	DINS	0	SVEngine_610_1_610	SVEngine_610_2_610	chr13	80276853	80276903	50
chr6	80708609	80708610	DINS	0	SVEngine_611_1_611	SVEngine_611_2_611	chr10	52107407	52107457	50
chr7	10119883	10119884	DINS	0	SVEngine_612_1_612	SVEngine_612_2_612	chr1	30706049	30706099	50
chr7	146396012	146396013	DINS	0	SVEngine_613_1_613	SVEngine_613_2_613	chr6	15634515	15634565	50
chr2	152800575	152800576	DINS	0	SVEngine_614_1_614	SVEngine_614_2_614	chr1	163493220	163493270	50
chr4	187641680	187641681	DINS	0	SVEngine_615_1_615	SVEngine_615_2_615	chrX	48668790	48668840	50
chr17	3851636	3851637	DINS	0	SVEngine_616_1_616	SVEngine_616_2_616	chr7	84570672	84570722	50
chr14	35320073	35320074	DINS	0	SVEngine_617_1_617	SVEngine_617_2_617	chr8	131166313	131166363	50
chr8	6930999	6931000	DINS	0	SVEngine_618_1_618	SVEngine_618_2_618	chr2	189054957	189055007	50
chr2	171440027	171440028	DINS	0	SVEngine_619_1_619	SVEngine_619_2_619	chr2	152367118	152367168	50
chr4	54602446	54602447	DINS	0	SVEngine_620_1_620	SVEngine_620_2_620	chr11	33826471	33826521	50
chr7	96642823	96642824	DINS	0	SVEngine_621_1_621	SVEngine_621_2_621	chr8	125406749	125406799	50
chr6	69592316	69592317	DINS	0	SVEngine_622_1_622	SVEngine_622_2_622	chr13	77185643	77185693	50
chr3	132848686	132848687	DINS	0	SVEngine_623_1_623	SVEngine_623_2_623	chr9	10130071	10130171	100
chr5	84861716	84861717	DINS	0	SVEngine_624_1_624	SVEngine_624_2_624	chr22	21643096	21643196	100
chr15	65984185	65984186	DINS	0	SVEngine_625_1_625	SVEngine_625_2_625	chr1	190046001	190046101	100
chr12	31509310	31509311	DINS	0	SVEngine_626_1_626	SVEngine_626_2_626	chr3	110626670	110626770	100
chr16	67780419	67780420	DINS	0	SVEngine_627_1_627	SVEngine_627_2_627	chr6	108020778	108020878	100
chr1	1615683	1615684	DINS	0	SVEngine_628_1_628	SVEngine_628_2_628	chr19	16196780	16196880	100
chr15	34413435	34413436	DINS	0	SVEngine_629_1_629	SVEngine_629_2_629	chr7	88858670	88858770	100
chr10	45613124	45613125	DINS	0	SVEngine_630_1_630	SVEngine_630_2_630	chrX	81185453	81185553	100
chr9	83594606	83594607	DINS	0	SVEngine_631_1_631	SVEngine_631_2_631	chr7	122166304	122166404	100
chr2	19469925	19469926	DINS	0	SVEngine_632_1_632	SVEngine_632_2_632	chr20	15559171	15559271	100
chrX	64742271	64742272	DINS	0	SVEngine_633_1_633	SVEngine_633_2_633	chr2	58937753	58937853	100
chr2	126716884	126716885	DINS	0	SVEngine_634_1_634	SVEngine_634_2_634	chr11	102960412	102960512	100
chr8	101734000	101734001	DINS	0	SVEngine_635_1_635	SVEngine_635_2_635	chr2	132256136	132256236	100
chr14	61526655	61526656	DINS	0	SVEngine_636_1_636	SVEngine_636_2_636	chr16	64304306	64304406	100
chr18	78508383	78508384	DINS	0	SVEngine_637_1_637	SVEngine_637_2_637	chr1	211654723	211654823	100
chr9	77703115	77703116	DINS	0	SVEngine_638_1_638	SVEngine_638_2_638	chr2	24879203	24879303	100
chr11	82038954	82038955	DINS	0	SVEngine_639_1_639	SVEngine_639_2_639	chr9	62379048	62379148	100
chr1	221447516	221447517	DINS	0	SVEngine_640_1_640	SVEngine_640_2_640	chrX	25356445	25356545	100
chr18	9899265	9899266	DINS	0	SVEngine_641_1_641	SVEngine_641_2_641	chr1	32542598	32542698	100
chr2	106433421	106433422	DINS	0	SVEngine_642_1_642	SVEngine_642_2_642	chr12	116101873	116101973	100
chr8	129671465	129671466	DINS	0	SVEngine_643_1_643	SVEngine_643_2_643	chr20	50308692	50308792	100
chr14	90839746	90839747	DINS	0	SVEngine_644_1_644	SVEngine_644_2_644	chr4	81668834	81668934	100
chr11	102895372	102895373	DINS	0	SVEngine_645_1_645	SVEngine_645_2_645	chr6	138079357	138079457	100
chr3	180251861	180251862	DINS	0	SVEngine_646_1_646	SVEngine_646_2_646	chr4	42599529	42599629	100
chr9	4668465	4668466	DINS	0	SVEngine_647_1_647	SVEngine_647_2_647	chrX	123457064	123457164	100
chr3	33352416	33352417	DINS	0	SVEngine_648_1_648	SVEngine_648_2_648	chr1	241641844	241641944	100
chr1	160287489	160287490	DINS	0	SVEngine_649_1_649	SVEngine_649_2_649	chr7	142312147	142312247	100
chr14	97085383	97085384	DINS	0	SVEngine_650_1_650	SVEngine_650_2_650	chr3	30793239	30793739	500
chr11	41400557	41400558	DINS	0	SVEngine_651_1_651	SVEngine_651_2_651	chr6	45097618	45098118	500
chr7	138825743	138825744	DINS	0	SVEngine_652_1_652	SVEngine_652_2_652	chr17	71113279	71113779	500
chr6	34863800	34863801	DINS	0	SVEngine_653_1_653	SVEngine_653_2_653	chr22	39677649	39678149	500
chr14	103338285	103338286	DINS	0	SVEngine_654_1_654	SVEngine_654_2_654	chr5	104103246	104103746	500
chr3	177856529	177856530	DINS	0	SVEngine_655_1_655	SVEngine_655_2_655	chr1	147090192	147090692	500
chr11	84579583	84579584	DINS	0	SVEngine_656_1_656	SVEngine_656_2_656	chr16	25438338	25438838	500
chr1	77494049	77494050	DINS	0	SVEngine_657_1_657	SVEngine_657_2_657	chr9	8630379	8630879	500
chr1	235654466	235654467	DINS	0	SVEngine_658_1_658	SVEngine_658_2_658	chr6	97565151	97565651	500
chr7	89467829	89467830	DINS	0	SVEngine_659_1_659	SVEngine_659_2_659	chr8	15503528	15504028	500
chr6	83927203	83927204	DINS	0	SVEngine_660_1_660	SVEngine_660_2_660	chr10	5149281	5149781	500
chr10	18533125	18533126	DINS	0	SVEngine_661_1_661	SVEngine_661_2_661	chr5	95542185	95542685	500
chr14	58826155	58826156	DINS	0	SVEngine_662_1_662	SVEngine_662_2_662	chr9	11066968	11067968	1000
chr8	51247308	51247309	DINS	0	SVEngine_663_1_663	SVEngine_663_2_663	chr13	51862816	51863816	1000
chr11	118755404	118755405	DINS	0	SVEngine_664_1_664	SVEngine_664_2_664	chr12	44699948	44700948	1000
chr12	64481495	64481496	DINS	0	SVEngine_665_1_665	SVEngine_665_2_665	chr2	152309610	152310610	1000
chr12	86126326	86126327	DINS	0	SVEngine_666_1_666	SVEngine_666_2_666	chr5	90714087	90715087	1000
chr7	35819956	35819957	DINS	0	SVEngine_667_1_667	SVEngine_667_2_667	chr7	68256989	68257989	1000
chr11	97665925	97665926	DINS	0	SVEngine_668_1_668	SVEngine_668_2_668	chr22	15189343	15190343	1000
chrX	5141859	5141860	DINS	0	SVEngine_669_1_669	SVEngine_669_2_669	chr20	60666490	60667490	1000
chr3	112786273	112786274	DINS	0	SVEngine_670_1_670	SVEngine_670_2_670	chr17	5955567	5956567	1000
chr2	144830967	144830968	DINS	0	SVEngine_671_1_671	SVEngine_671_2_671	chr6	137416340	137417340	1000
chr8	95429693	95429694	DINS	0	SVEngine_672_1_672	SVEngine_672_2_672	chr8	87843217	87844217	1000
chrX	75172896	75172897	DINS	0	SVEngine_673_1_673	SVEngine_673_2_673	chr5	128598829	128599829	1000
chr6	160553417	160553418	DINS	0	SVEngine_674_1_674	SVEngine_674_2_674	chr5	26387755	26388755	1000
chr9	71730804	71730805	DINS	0	SVEngine_675_1_675	SVEngine_675_2_675	chr22	38373320	38374320	1000
chr9	42614448	42614449	DINS	0	SVEngine_676_1_676	SVEngine_676_2_676	chr18	52494225	52495225	1000
chr12	39602097	39602098	DINS	0	SVEngine_677_1_677	SVEngine_677_2_677	chr22	24332408	24334408	2000
chr16	9482942	9482943	DINS	0	SVEngine_678_1_678	SVEngine_678_2_678	chr18	25305357	25307357	2000
chr1	232009633	232009634	DINS	0	SVEngine_679_1_679	SVEngine_679_2_679	chr16	30269538	30271538	2000
chr6	135017685	135017686	DINS	0	SVEngine_680_1_680	SVEngine_680_2_680	chr16	20250120	20252120	2000
chrX	13433869	13433870	DINS	0	SVEngine_681_1_681	SVEngine_681_2_681	chr10	42242228	42244228	2000
chrX	72195273	72195274	DINS	0	SVEngine_682_1_682	SVEngine_682_2_682	chr17	2466737	2468737	2000
chr14	90169991	90169992	DINS	0	SVEngine_683_1_683	SVEngine_683_2_683	chr16	46545349	46547349	2000
chr8	30987236	30987237	DINS	0	SVEngine_684_1_684	SVEngine_684_2_684	chr7	51562184	51564184	2000
chr8	20560132	20560133	DINS	0	SVEngine_685_1_685	SVEngine_685_2_685	chr8	91621837	91623837	2000
chr9	79547457	79547458	DINS	0	SVEngine_686_1_686	SVEngine_686_2_686	chrX	140512333	140514333	2000
chr7	86544313	86544314	DINS	0	SVEngine_687_1_687	SVEngine_687_2_687	chr7	5407429	5409429	2000
chr10	37256118	37256119	DINS	0	SVEngine_688_1_688	SVEngine_688_2_688	chr9	1728792	1730792	2000
chr5	61213445	61213446	DINS	0	SVEngine_689_1_689	SVEngine_689_2_689	chr2	121015279	121017279	2000
chr3	121504222	121504223	DINS	0	SVEngine_690_1_690	SVEngine_690_2_690	chr3	22780305	22782305	2000
chr9	129068204	129068205	DINS	0	SVEngine_691_1_691	SVEngine_691_2_691	chr2	204512393	204514393	2000
chr6	99983130	99983131	DINS	0	SVEngine_692_1_692	SVEngine_692_2_692	chr3	169312772	169314772	2000
chr1	9636232	9636233	DINS	0	SVEngine_693_1_693	SVEngine_693_2_693	chr2	85909313	85911313	2000
chrX	95946801	95946802	DINS	0	SVEngine_694_1_694	SVEngine_694_2_694	chr14	60797305	60799305	2000
chr3	137419507	137419508	DINS	0	SVEngine_695_1_695	SVEngine_695_2_695	chr1	152844366	152846366	2000
chr1	163732368	163732369	DINS	0	SVEngine_696_1_696	SVEngine_696_2_696	chr6	109789017	109791017	2000
chr1	41973040	41973041	DINS	0	SVEngine_697_1_697	SVEngine_697_2_697	chr6	39959950	39961950	2000
chr13	40925475	40925476	DINS	0	SVEngine_698_1_698	SVEngine_698_2_698	chr2	201148973	201150973	2000
chr4	81977650	81977651	DINS	0	SVEngine_699_1_699	SVEngine_699_2_699	chr14	92817712	92819712	2000
chr5	154693546	154693547	DINS	0	SVEngine_700_1_700	SVEngine_700_2_700	chr11	116400652	116405652	5000
chr4	157535011	157535012	DINS	0	SVEngine_701_1_701	SVEngine_701_2_701	chr2	119566224	119571224	5000
chr4	146562514	146562515	DINS	0	SVEngine_702_1_702	SVEngine_702_2_702	chrY	3106080	3111080	5000
chr11	22601092	22601093	DINS	0	SVEngine_703_1_703	SVEngine_703_2_703	chr20	63244133	63249133	5000
chr21	43393760	43393761	DINS	0	SVEngine_704_1_704	SVEngine_704_2_704	chr7	81782981	81787981	5000
chr4	177759110	177759111	DINS	0	SVEngine_705_1_705	SVEngine_705_2_705	chr6	131166506	131171506	5000
chr14	94077225	94077226	DINS	0	SVEngine_706_1_706	SVEngine_706_2_706	chr6	147221544	147226544	5000
chr8	13784014	13784015	DINS	0	SVEngine_707_1_707	SVEngine_707_2_707	chr19	43423197	43428197	5000
chr1	110633684	110633685	DINS	0	SVEngine_708_1_708	SVEngine_708_2_708	chr13	40623602	40628602	5000
chr17	58408746	58408747	DINS	0	SVEngine_709_1_709	SVEngine_709_2_709	chr2	8483654	8488654	5000
chr2	212506914	212506915	DINS	0	SVEngine_710_1_710	SVEngine_710_2_710	chr1	224467223	224472223	5000
chr5	123871559	123871560	DINS	0	SVEngine_711_1_711	SVEngine_711_2_711	chr17	17817067	17822067	5000
chr18	43426444	43426445	DINS	0	SVEngine_712_1_712	SVEngine_712_2_712	chr12	30685433	30690433	5000
chr9	109782864	109782865	DINS	0	SVEngine_713_1_713	SVEngine_713_2_713	chr8	71010271	71015271	5000
chr2	62380454	62380455	DINS	0	SVEngine_714_1_714	SVEngine_714_2_714	chr4	140536136	140541136	5000
chr11	11833028	11833029	DINS	0	SVEngine_715_1_715	SVEngine_715_2_715	chr2	194178300	194183300	5000
chr17	20486668	20486669	DINS	0	SVEngine_716_1_716	SVEngine_716_2_716	chr14	25796522	25801522	5000
chr3	164522863	164522864	DINS	0	SVEngine_717_1_717	SVEngine_717_2_717	chr17	2857360	2862360	5000
chr5	82906480	82906481	DINS	0	SVEngine_718_1_718	SVEngine_718_2_718	chr1	191651338	191656338	5000
chr10	129876932	129876933	DINS	0	SVEngine_719_1_719	SVEngine_719_2_719	chr13	24454321	24464321	10000
chr10	9138267	9138268	DINS	0	SVEngine_720_1_720	SVEngine_720_2_720	chrX	112487447	112497447	10000
chr7	79864646	79864647	DINS	0	SVEngine_721_1_721	SVEngine_721_2_721	chrY	3200699	3210699	10000
chr11	95872671	95872672	DINS	0	SVEngine_722_1_722	SVEngine_722_2_722	chrX	108580430	108590430	10000
chrX	84116794	84116795	DINS	0	SVEngine_723_1_723	SVEngine_723_2_723	chr9	99925469	99935469	10000
chrX	139755904	139755905	DINS	0	SVEngine_724_1_724	SVEngine_724_2_724	chr13	35176557	35186557	10000
chr14	103150576	103150577	DINS	0	SVEngine_725_1_725	SVEngine_725_2_725	chr12	90786063	90796063	10000
chr11	37063054	37063055	DINS	0	SVEngine_726_1_726	SVEngine_726_2_726	chr10	11743473	11753473	10000
chr6	113165559	113165560	DINS	0	SVEngine_727_1_727	SVEngine_727_2_727	chr14	22052039	22062039	10000
chr20	57350298	57350299	DINS	0	SVEngine_728_1_728	SVEngine_728_2_728	chr1	44622478	44632478	10000
chr8	6823045	6823046	DINS	0	SVEngine_729_1_729	SVEngine_729_2_729	chr6	151808155	151818155	10000
chr7	48619227	48619228	DINS	0	SVEngine_730_1_730	SVEngine_730_2_730	chr6	76018774	76028774	10000
chr4	96817456	96817457	DINS	0	SVEngine_731_1_731	SVEngine_731_2_731	chr22	42774580	42784580	10000
chr14	37486034	37486035	DINS	0	SVEngine_732_1_732	SVEngine_732_2_732	chr17	37091636	37101636	10000
chr8	90792678	90792679	DINS	0	SVEngine_733_1_733	SVEngine_733_2_733	chr4	26442001	26452001	10000
chr19	46812519	46812520	DINS	0	SVEngine_734_1_734	SVEngine_734_2_734	chr21	14561491	14571491	10000
chr4	63970149	63970150	DINS	0	SVEngine_735_1_735	SVEngine_735_2_735	chr7	85987329	85997329	10000
chr20	32182146	32182147	DINS	0	SVEngine_736_1_736	SVEngine_736_2_736	chr12	34343558	34353558	10000
chr3	157143674	157143675	DINS	0	SVEngine_737_1_737	SVEngine_737_2_737	chr14	98459087	98469087	10000
chrX	40736852	40736853	DINS	0	SVEngine_738_1_738	SVEngine_738_2_738	chr9	93823528	93833528	10000
chr1	105583264	105583265	DINS	0	SVEngine_739_1_739	SVEngine_739_2_739	chr5	133329131	133339131	10000
chr4	147593920	147593921	DINS	0	SVEngine_740_1_740	SVEngine_740_2_740	chr14	94469964	94484964	15000
chr18	65699309	65699310	DINS	0	SVEngine_741_1_741	SVEngine_741_2_741	chr1	233153696	233168696	15000
chrX	41858286	41858287	DINS	0	SVEngine_742_1_742	SVEngine_742_2_742	chr10	36016021	36031021	15000
chr13	100314292	100314293	DINS	0	SVEngine_743_1_743	SVEngine_743_2_743	chr6	71411896	71426896	15000
chr5	102992034	102992035	DINS	0	SVEngine_744_1_744	SVEngine_744_2_744	chr10	90825883	90840883	15000
chr11	11485458	11485459	DINS	0	SVEngine_745_1_745	SVEngine_745_2_745	chr11	129613350	129628350	15000
chr13	78259624	78259625	DINS	0	SVEngine_746_1_746	SVEngine_746_2_746	chr12	91669720	91684720	15000
chrX	89663730	89663731	DINS	0	SVEngine_747_1_747	SVEngine_747_2_747	chr2	131250649	131265649	15000
chr18	63387393	63387394	DINS	0	SVEngine_748_1_748	SVEngine_748_2_748	chr9	76226114	76241114	15000
chr14	43334217	43334218	DINS	0	SVEngine_749_1_749	SVEngine_749_2_749	chr8	85337449	85352449	15000
chr6	136154074	136154075	DINS	0	SVEngine_750_1_750	SVEngine_750_2_750	chr3	37582562	37597562	15000
chr6	142316224	142316225	DINS	0	SVEngine_751_1_751	SVEngine_751_2_751	chr13	96383266	96398266	15000
chr17	32640927	32640928	DINS	0	SVEngine_752_1_752	SVEngine_752_2_752	chr11	86053531	86068531	15000
chr20	51150564	51150565	DINS	0	SVEngine_753_1_753	SVEngine_753_2_753	chr4	78286917	78301917	15000
chr7	113492139	113492140	DINS	0	SVEngine_754_1_754	SVEngine_754_2_754	chr2	42644691	42659691	15000
chr5	46069841	46069842	DINS	0	SVEngine_755_1_755	SVEngine_755_2_755	chr4	1083218	1098218	15000
chr11	43562170	43562171	DINS	0	SVEngine_756_1_756	SVEngine_756_2_756	chrX	21031955	21046955	15000
chr7	128274422	128274423	DINS	0	SVEngine_757_1_757	SVEngine_757_2_757	chr3	8042617	8057617	15000
chr8	76259674	76259675	DINS	0	SVEngine_758_1_758	SVEngine_758_2_758	chr7	16349479	16364479	15000
chr7	61265480	61265481	DINS	0	SVEngine_759_1_759	SVEngine_759_2_759	chr1	77454581	77554581	100000
chr9	17691365	17691366	DINS	0	SVEngine_760_1_760	SVEngine_760_2_760	chr4	125887497	125987497	100000
chr3	101665993	101665994	DINS	0	SVEngine_761_1_761	SVEngine_761_2_761	chr2	30253650	30353650	100000
chr7	24777802	24777803	DINS	0	SVEngine_762_1_762	SVEngine_762_2_762	chr1	101066016	101166016	100000
chr17	67308490	67308491	DINS	0	SVEngine_763_1_763	SVEngine_763_2_763	chr7	37394111	37494111	100000
chr2	198061965	198061966	DINS	0	SVEngine_764_1_764	SVEngine_764_2_764	chr11	55803502	55903502	100000
chr7	91435923	91435924	DINS	0	SVEngine_765_1_765	SVEngine_765_2_765	chr8	28057315	28157315	100000
chr13	47038884	47038885	DINS	0	SVEngine_766_1_766	SVEngine_766_2_766	chr17	73966150	74066150	100000
chr7	79309831	79309832	DINS	0	SVEngine_767_1_767	SVEngine_767_2_767	chr3	66108156	66208156	100000
chr1	166643835	166643836	DINS	0	SVEngine_768_1_768	SVEngine_768_2_768	chr11	103841006	103941006	100000
chr9	14469018	14469019	DINS	0	SVEngine_769_1_769	SVEngine_769_2_769	chr7	35244069	35344069	100000
chr19	36999589	36999590	DINS	0	SVEngine_770_1_770	SVEngine_770_2_770	chr3	55718506	55818506	100000
chr9	106488616	106488617	DINS	0	SVEngine_771_1_771	SVEngine_771_2_771	chrX	144939851	145039851	100000
chr19	40711962	40711963	DINS	0	SVEngine_772_1_772	SVEngine_772_2_772	chr6	24628318	24728318	100000
chr10	50867894	50867895	DINS	0	SVEngine_773_1_773	SVEngine_773_2_773	chr9	26229044	26329044	100000
chr19	51792405	51792406	DINS	0	SVEngine_774_1_774	SVEngine_774_2_774	chr4	34909111	35009111	100000
chr12	113486385	113486386	DINS	0	SVEngine_775_1_775	SVEngine_775_2_775	chr5	177329681	178329681	1000000
chr22	44890685	44890686	DINS	0	SVEngine_776_1_776	SVEngine_776_2_776	chr10	11745170	12745170	1000000
chrY	24864857	24864858	DINS	0	SVEngine_777_1_777	SVEngine_777_2_777	chr5	114503479	115503479	1000000
chrX	124277519	124277520	DINS	0	SVEngine_778_1_778	SVEngine_778_2_778	chr8	129430770	130430770	1000000
chr20	15929335	15929336	DINS	0	SVEngine_779_1_779	SVEngine_779_2_779	chr5	60779945	61779945	1000000
chr2	192926941	192926942	DINS	0	SVEngine_780_1_780	SVEngine_780_2_780	chr16	4626950	5626950	1000000
chr5	38523026	38523027	DINS	0	SVEngine_781_1_781	SVEngine_781_2_781	chr6	45274341	46274341	1000000
chr14	104343350	104343351	DINS	0	SVEngine_782_1_782	SVEngine_782_2_782	chr19	32257517	33257517	1000000
chr1	243938772	243938773	DINS	0	SVEngine_783_1_783	SVEngine_783_2_783	chr11	26896359	27896359	1000000
chr11	8936037	8936038	DINS	0	SVEngine_784_1_784	SVEngine_784_2_784	chr5	5346571	6346571	1000000
chr18	59258473	59258474	DINS	0	SVEngine_785_1_785	SVEngine_785_2_785	chr2	71533685	72533685	1000000
chr14	81230056	81230057	DINS	0	SVEngine_786_1_786	SVEngine_786_2_786	chrX	2847280	3847280	1000000
chr1	79896001	79896002	DINS	0	SVEngine_787_1_787	SVEngine_787_2_787	chr19	19853709	20853709	1000000
chr20	1170361	1170362	DINS	0	SVEngine_788_1_788	SVEngine_788_2_788	chr3	50114200	51114200	1000000
chrX	106408331	106408332	DINS	0	SVEngine_789_1_789	SVEngine_789_2_789	chr19	43432669	44432669	1000000
chr9	70731507	70731508	DINS	0	SVEngine_790_1_790	SVEngine_790_2_790	chr5	164023356	165023356	1000000
chr5	178770446	178770447	DINS	0	SVEngine_791_1_791	SVEngine_791_2_791	chr14	51234422	52234422	1000000
chr9	7425296	7425297	DINS	0	SVEngine_792_1_792	SVEngine_792_2_792	chr5	130470578	131470578	1000000
chr18	64814168	64814169	DINS	0	SVEngine_793_1_793	SVEngine_793_2_793	chr5	113767154	114767154	1000000
chrY	5550625	5550626	DINS	0	SVEngine_794_1_794	SVEngine_794_2_794	chr20	13779551	14779551	1000000
chr2	119653368	119653369	DINS	0	SVEngine_795_1_795	SVEngine_795_2_795	chr3	58161076	59161076	1000000
chr6	104822975	104822976	DINS	0	SVEngine_796_1_796	SVEngine_796_2_796	chrX	107292707	108292707	1000000
chr2	106376430	106376431	DINS	0	SVEngine_797_1_797	SVEngine_797_2_797	chr5	171871225	172871225	1000000
chr12	83983760	83983761	DINS	0	SVEngine_798_1_798	SVEngine_798_2_798	chr2	225258031	226258031	1000000
chr9	27072619	27072620	DINS	0	SVEngine_799_1_799	SVEngine_799_2_799	chr14	36864879	37864879	1000000
chr5	79238038	79238039	DINS	0	SVEngine_800_1_800	SVEngine_800_2_800	chr2	43256871	44256871	1000000
chr5	160247869	160247870	FINS	0	SVEngine_801_1_801	SVEngine_801_2_801	Foreign_INS_28_50	0	50	50
chr14	29239133	29239134	FINS	0	SVEngine_802_1_802	SVEngine_802_2_802	Foreign_INS_29_50	0	50	50
chrX	127074606	127074607	FINS	0	SVEngine_803_1_803	SVEngine_803_2_803	Foreign_INS_32_50	0	50	50
chr15	53203745	53203746	FINS	0	SVEngine_804_1_804	SVEngine_804_2_804	Foreign_INS_50_50	0	50	50
chr9	114249827	114249828	FINS	0	SVEngine_805_1_805	SVEngine_805_2_805	Foreign_INS_75_50	0	50	50
chr18	30366036	30366037	FINS	0	SVEngine_806_1_806	SVEngine_806_2_806	Foreign_INS_78_50	0	50	50
chr6	142784727	142784728	FINS	0	SVEngine_807_1_807	SVEngine_807_2_807	Foreign_INS_87_50	0	50	50
chr8	28973285	28973286	FINS	0	SVEngine_808_1_808	SVEngine_808_2_808	Foreign_INS_89_50	0	50	50
chr14	26002997	26002998	FINS	0	SVEngine_809_1_809	SVEngine_809_2_809	Foreign_INS_90_50	0	50	50
chr22	27700423	27700424	FINS	0	SVEngine_810_1_810	SVEngine_810_2_810	Foreign_INS_95_50	0	50	50
chr3	4731533	4731534	FINS	0	SVEngine_811_1_811	SVEngine_811_2_811	Foreign_INS_96_50	0	50	50
chr12	57482652	57482653	FINS	0	SVEngine_812_1_812	SVEngine_812_2_812	Foreign_INS_98_50	0	50	50
chr10	18727113	18727114	FINS	0	SVEngine_813_1_813	SVEngine_813_2_813	Foreign_INS_102_50	0	50	50
chr1	51795090	51795091	FINS	0	SVEngine_814_1_814	SVEngine_814_2_814	Foreign_INS_119_50	0	50	50
chr7	72351676	72351677	FINS	0	SVEngine_815_1_815	SVEngine_815_2_815	Foreign_INS_138_50	0	50	50
chr1	62976535	62976536	FINS	0	SVEngine_816_1_816	SVEngine_816_2_816	Foreign_INS_144_50	0	50	50
chr12	2490510	2490511	FINS	0	SVEngine_817_1_817	SVEngine_817_2_817	Foreign_INS_156_50	0	50	50
chrX	91912292	91912293	FINS	0	SVEngine_818_1_818	SVEngine_818_2_818	Foreign_INS_157_50	0	50	50
chr2	25332159	25332160	FINS	0	SVEngine_819_1_819	SVEngine_819_2_819	Foreign_INS_159_50	0	50	50
chr12	34330469	34330470	FINS	0	SVEngine_820_1_820	SVEngine_820_2_820	Foreign_INS_197_50	0	50	50
chrX	39685883	39685884	FINS	0	SVEngine_821_1_821	SVEngine_821_2_821	Foreign_INS_209_50	0	50	50
chr3	63905695	63905696	FINS	0	SVEngine_822_1_822	SVEngine_822_2_822	Foreign_INS_220_50	0	50	50
chr12	27812881	27812882	FINS	0	SVEngine_823_1_823	SVEngine_823_2_823	Foreign_INS_3_100	0	100	100
chr7	25443737	25443738	FINS	0	SVEngine_824_1_824	SVEngine_824_2_824	Foreign_INS_4_100	0	100	100
chr7	147871374	147871375	FINS	0	SVEngine_825_1_825	SVEngine_825_2_825	Foreign_INS_12_100	0	100	100
chr1	73125989	73125990	FINS	0	SVEngine_826_1_826	SVEngine_826_2_826	Foreign_INS_17_100	0	100	100
chr3	170171223	170171224	FINS	0	SVEngine_827_1_827	SVEngine_827_2_827	Foreign_INS_18_100	0	100	100
chr5	29065968	29065969	FINS	0	SVEngine_828_1_828	SVEngine_828_2_828	Foreign_INS_28_100	0	100	100
chr17	49492587	49492588	FINS	0	SVEngine_829_1_829	SVEngine_829_2_829	Foreign_INS_31_100	0	100	100
chr11	57588249	57588250	FINS	0	SVEngine_830_1_830	SVEngine_830_2_830	Foreign_INS_47_100	0	100	100
chr11	16568533	16568534	FINS	0	SVEngine_831_1_831	SVEngine_831_2_831	Foreign_INS_58_100	0	100	100
chr22	47836616	47836617	FINS	0	SVEngine_832_1_832	SVEngine_832_2_832	Foreign_INS_63_100	0	100	100
chr5	64421497	64421498	FINS	0	SVEngine_833_1_833	SVEngine_833_2_833	Foreign_INS_67_100	0	100	100
chr16	48894268	48894269	FINS	0	SVEngine_834_1_834	SVEngine_834_2_834	Foreign_INS_121_100	0	100	100
chr21	17985854	17985855	FINS	0	SVEngine_835_1_835	SVEngine_835_2_835	Foreign_INS_129_100	0	100	100
chrX	67938860	67938861	FINS	0	SVEngine_836_1_836	SVEngine_836_2_836	Foreign_INS_132_100	0	100	100
chr8	133437518	133437519	FINS	0	SVEngine_837_1_837	SVEngine_837_2_837	Foreign_INS_134_100	0	100	100
chr18	76096282	76096283	FINS	0	SVEngine_838_1_838	SVEngine_838_2_838	Foreign_INS_141_100	0	100	100
chr7	9738826	9738827	FINS	0	SVEngine_839_1_839	SVEngine_839_2_839	Foreign_INS_143_100	0	100	100
chr2	175315889	175315890	FINS	0	SVEngine_840_1_840	SVEngine_840_2_840	Foreign_INS_160_100	0	100	100
chr17	17498789	17498790	FINS	0	SVEngine_841_1_841	SVEngine_841_2_841	Foreign_INS_165_100	0	100	100
chr9	7917416	7917417	FINS	0	SVEngine_842_1_842	SVEngine_842_2_842	Foreign_INS_178_100	0	100	100
chr16	36041934	36041935	FINS	0	SVEngine_843_1_843	SVEngine_843_2_843	Foreign_INS_186_100	0	100	100
chr13	27415922	27415923	FINS	0	SVEngine_844_1_844	SVEngine_844_2_844	Foreign_INS_195_100	0	100	100
chr6	94742750	94742751	FINS	0	SVEngine_845_1_845	SVEngine_845_2_845	Foreign_INS_197_100	0	100	100
chr12	103548578	103548579	FINS	0	SVEngine_846_1_846	SVEngine_846_2_846	Foreign_INS_198_100	0	100	100
chr7	132261601	132261602	FINS	0	SVEngine_847_1_847	SVEngine_847_2_847	Foreign_INS_203_100	0	100	100
chr7	64240739	64240740	FINS	0	SVEngine_848_1_848	SVEngine_848_2_848	Foreign_INS_205_100	0	100	100
chr2	187618300	187618301	FINS	0	SVEngine_849_1_849	SVEngine_849_2_849	Foreign_INS_209_100	0	100	100
chr4	170542666	170542667	FINS	0	SVEngine_850_1_850	SVEngine_850_2_850	Foreign_INS_5_500	0	500	500
chr2	35843298	35843299	FINS	0	SVEngine_851_1_851	SVEngine_851_2_851	Foreign_INS_9_500	0	500	500
chr6	39353315	39353316	FINS	0	SVEngine_852_1_852	SVEngine_852_2_852	Foreign_INS_41_500	0	500	500
chr5	133843556	133843557	FINS	0	SVEngine_853_1_853	SVEngine_853_2_853	Foreign_INS_56_500	0	500	500
chr4	100574348	100574349	FINS	0	SVEngine_854_1_854	SVEngine_854_2_854	Foreign_INS_94_500	0	500	500
chr12	67259524	67259525	FINS	0	SVEngine_855_1_855	SVEngine_855_2_855	Foreign_INS_95_500	0	500	500
chr10	45501420	45501421	FINS	0	SVEngine_856_1_856	SVEngine_856_2_856	Foreign_INS_110_500	0	500	500
chr7	70090066	70090067	FINS	0	SVEngine_857_1_857	SVEngine_857_2_857	Foreign_INS_124_500	0	500	500
chr16	68458570	68458571	FINS	0	SVEngine_858_1_858	SVEngine_858_2_858	Foreign_INS_147_500	0	500	500
chr20	1032537	1032538	FINS	0	SVEngine_859_1_859	SVEngine_859_2_859	Foreign_INS_155_500	0	500	500
chr7	115933795	115933796	FINS	0	SVEngine_860_1_860	SVEngine_860_2_860	Foreign_INS_162_500	0	500	500
chr16	83109892	83109893	FINS	0	SVEngine_861_1_861	SVEngine_861_2_861	Foreign_INS_167_500	0	500	500
chr6	102434567	102434568	FINS	0	SVEngine_862_1_862	SVEngine_862_2_862	Foreign_INS_2_1000	0	1000	1000
chr20	32034000	32034001	FINS	0	SVEngine_863_1_863	SVEngine_863_2_863	Foreign_INS_16_1000	0	1000	1000
chr8	22405133	22405134	FINS	0	SVEngine_864_1_864	SVEngine_864_2_864	Foreign_INS_29_1000	0	1000	1000
chr7	86212317	86212318	FINS	0	SVEngine_865_1_865	SVEngine_865_2_865	Foreign_INS_31_1000	0	1000	1000
chr4	3865638	3865639	FINS	0	SVEngine_866_1_866	SVEngine_866_2_866	Foreign_INS_68_1000	0	1000	1000
chr1	193676317	193676318	FINS	0	SVEngine_867_1_867	SVEngine_867_2_867	Foreign_INS_98_1000	0	1000	1000
chr22	26511594	26511595	FINS	0	SVEngine_868_1_868	SVEngine_868_2_868	Foreign_INS_112_1000	0	1000	1000
chr7	81038923	81038924	FINS	0	SVEngine_869_1_869	SVEngine_869_2_869	Foreign_INS_113_1000	0	1000	1000
chr12	47447465	47447466	FINS	0	SVEngine_870_1_870	SVEngine_870_2_870	Foreign_INS_114_1000	0	1000	1000
chr3	7702438	7702439	FINS	0	SVEngine_871_1_871	SVEngine_871_2_871	Foreign_INS_124_1000	0	1000	1000
chr8	118160137	118160138	FINS	0	SVEngine_872_1_872	SVEngine_872_2_872	Foreign_INS_127_1000	0	1000	1000
chr5	107355645	107355646	FINS	0	SVEngine_873_1_873	SVEngine_873_2_873	Foreign_INS_128_1000	0	1000	1000
chr2	119967915	119967916	FINS	0	SVEngine_874_1_874	SVEngine_874_2_874	Foreign_INS_139_1000	0	1000	1000
chr13	44632817	44632818	FINS	0	SVEngine_875_1_875	SVEngine_875_2_875	Foreign_INS_158_1000	0	1000	1000
chr12	103365339	103365340	FINS	0	SVEngine_876_1_876	SVEngine_876_2_876	Foreign_INS_215_1000	0	1000	1000
chr11	70505547	70505548	FINS	0	SVEngine_877_1_877	SVEngine_877_2_877	Foreign_INS_7_2000	0	2000	2000
chrX	138837064	138837065	FINS	0	SVEngine_878_1_878	SVEngine_878_2_878	Foreign_INS_17_2000	0	2000	2000
chr11	115691480	115691481	FINS	0	SVEngine_879_1_879	SVEngine_879_2_879	Foreign_INS_24_2000	0	2000	2000
chr5	26168114	26168115	FINS	0	SVEngine_880_1_880	SVEngine_880_2_880	Foreign_INS_26_2000	0	2000	2000
chr14	33556539	33556540	FINS	0	SVEngine_881_1_881	SVEngine_881_2_881	Foreign_INS_58_2000	0	2000	2000
chr2	224514618	224514619	FINS	0	SVEngine_882_1_882	SVEngine_882_2_882	Foreign_INS_71_2000	0	2000	2000
chr18	60872227	60872228	FINS	0	SVEngine_883_1_883	SVEngine_883_2_883	Foreign_INS_73_2000	0	2000	2000
chr1	244509435	244509436	FINS	0	SVEngine_884_1_884	SVEngine_884_2_884	Foreign_INS_83_2000	0	2000	2000
chr8	133305249	133305250	FINS	0	SVEngine_885_1_885	SVEngine_885_2_885	Foreign_INS_97_2000	0	2000	2000
chr9	124028781	124028782	FINS	0	SVEngine_886_1_886	SVEngine_886_2_886	Foreign_INS_111_2000	0	2000	2000
chr4	144401358	144401359	FINS	0	SVEngine_887_1_887	SVEngine_887_2_887	Foreign_INS_137_2000	0	2000	2000
chr8	13629077	13629078	FINS	0	SVEngine_888_1_888	SVEngine_888_2_888	Foreign_INS_141_2000	0	2000	2000
chr5	29377233	29377234	FINS	0	SVEngine_889_1_889	SVEngine_889_2_889	Foreign_INS_142_2000	0	2000	2000
chr4	87721511	87721512	FINS	0	SVEngine_890_1_890	SVEngine_890_2_890	Foreign_INS_158_2000	0	2000	2000
chr15	52923778	52923779	FINS	0	SVEngine_891_1_891	SVEngine_891_2_891	Foreign_INS_161_2000	0	2000	2000
chr2	145402561	145402562	FINS	0	SVEngine_892_1_892	SVEngine_892_2_892	Foreign_INS_164_2000	0	2000	2000
chr6	161266938	161266939	FINS	0	SVEngine_893_1_893	SVEngine_893_2_893	Foreign_INS_177_2000	0	2000	2000
chr5	79267071	79267072	FINS	0	SVEngine_894_1_894	SVEngine_894_2_894	Foreign_INS_178_2000	0	2000	2000
chrX	142945470	142945471	FINS	0	SVEngine_895_1_895	SVEngine_895_2_895	Foreign_INS_185_2000	0	2000	2000
chr7	74327523	74327524	FINS	0	SVEngine_896_1_896	SVEngine_896_2_896	Foreign_INS_198_2000	0	2000	2000
chr12	68075676	68075677	FINS	0	SVEngine_897_1_897	SVEngine_897_2_897	Foreign_INS_202_2000	0	2000	2000
chr8	109169123	109169124	FINS	0	SVEngine_898_1_898	SVEngine_898_2_898	Foreign_INS_206_2000	0	2000	2000
chr10	124178178	124178179	FINS	0	SVEngine_899_1_899	SVEngine_899_2_899	Foreign_INS_210_2000	0	2000	2000
chrX	28795318	28795319	FINS	0	SVEngine_900_1_900	SVEngine_900_2_900	Foreign_INS_12_5000	0	5000	5000
chr1	81677473	81677474	FINS	0	SVEngine_901_1_901	SVEngine_901_2_901	Foreign_INS_69_5000	0	5000	5000
chr2	26584848	26584849	FINS	0	SVEngine_902_1_902	SVEngine_902_2_902	Foreign_INS_76_5000	0	5000	5000
chr6	73872961	73872962	FINS	0	SVEngine_903_1_903	SVEngine_903_2_903	Foreign_INS_85_5000	0	5000	5000
chr10	80381686	80381687	FINS	0	SVEngine_904_1_904	SVEngine_904_2_904	Foreign_INS_100_5000	0	5000	5000
chr1	189385321	189385322	FINS	0	SVEngine_905_1_905	SVEngine_905_2_905	Foreign_INS_110_5000	0	5000	5000
chr18	3636349	3636350	FINS	0	SVEngine_906_1_906	SVEngine_906_2_906	Foreign_INS_114_5000	0	5000	5000
chr8	61292904	61292905	FINS	0	SVEngine_907_1_907	SVEngine_907_2_907	Foreign_INS_115_5000	0	5000	5000
chr2	34641627	34641628	FINS	0	SVEngine_908_1_908	SVEngine_908_2_908	Foreign_INS_117_5000	0	5000	5000
chr4	140119079	140119080	FINS	0	SVEngine_909_1_909	SVEngine_909_2_909	Foreign_INS_126_5000	0	5000	5000
chr20	43683866	43683867	FINS	0	SVEngine_910_1_910	SVEngine_910_2_910	Foreign_INS_143_5000	0	5000	5000
chr17	27204112	27204113	FINS	0	SVEngine_911_1_911	SVEngine_911_2_911	Foreign_INS_146_5000	0	5000	5000
chr2	158410866	158410867	FINS	0	SVEngine_912_1_912	SVEngine_912_2_912	Foreign_INS_162_5000	0	5000	5000
chr16	12180349	12180350	FINS	0	SVEngine_913_1_913	SVEngine_913_2_913	Foreign_INS_165_5000	0	5000	5000
chr4	42997216	42997217	FINS	0	SVEngine_914_1_914	SVEngine_914_2_914	Foreign_INS_170_5000	0	5000	5000
chr1	247363551	247363552	FINS	0	SVEngine_915_1_915	SVEngine_915_2_915	Foreign_INS_175_5000	0	5000	5000
chr10	73584101	73584102	FINS	0	SVEngine_916_1_916	SVEngine_916_2_916	Foreign_INS_196_5000	0	5000	5000
chr8	50011968	50011969	FINS	0	SVEngine_917_1_917	SVEngine_917_2_917	Foreign_INS_201_5000	0	5000	5000
chr7	48087673	48087674	FINS	0	SVEngine_918_1_918	SVEngine_918_2_918	Foreign_INS_208_5000	0	5000	5000
chr5	88537665	88537666	FINS	0	SVEngine_919_1_919	SVEngine_919_2_919	Foreign_INS_14_10000	0	10000	10000
chr8	136066831	136066832	FINS	0	SVEngine_920_1_920	SVEngine_920_2_920	Foreign_INS_22_10000	0	10000	10000
chr8	26108668	26108669	FINS	0	SVEngine_921_1_921	SVEngine_921_2_921	Foreign_INS_24_10000	0	10000	10000
chr13	73878826	73878827	FINS	0	SVEngine_922_1_922	SVEngine_922_2_922	Foreign_INS_31_10000	0	10000	10000
chr9	111375087	111375088	FINS	0	SVEngine_923_1_923	SVEngine_923_2_923	Foreign_INS_49_10000	0	10000	10000
chr11	31200598	31200599	FINS	0	SVEngine_924_1_924	SVEngine_924_2_924	Foreign_INS_74_10000	0	10000	10000
chrX	37672364	37672365	FINS	0	SVEngine_925_1_925	SVEngine_925_2_925	Foreign_INS_91_10000	0	10000	10000
chr6	105944995	105944996	FINS	0	SVEngine_926_1_926	SVEngine_926_2_926	Foreign_INS_94_10000	0	10000	10000
chr14	75703237	75703238	FINS	0	SVEngine_927_1_927	SVEngine_927_2_927	Foreign_INS_95_10000	0	10000	10000
chr7	130755705	130755706	FINS	0	SVEngine_928_1_928	SVEngine_928_2_928	Foreign_INS_98_10000	0	10000	10000
chr9	118501710	118501711	FINS	0	SVEngine_929_1_929	SVEngine_929_2_929	Foreign_INS_99_10000	0	10000	10000
chr5	54732957	54732958	FINS	0	SVEngine_930_1_930	SVEngine_930_2_930	Foreign_INS_143_10000	0	10000	10000
chr16	64783008	64783009	FINS	0	SVEngine_931_1_931	SVEngine_931_2_931	Foreign_INS_145_10000	0	10000	10000
chr22	12386636	12386637	FINS	0	SVEngine_932_1_932	SVEngine_932_2_932	Foreign_INS_149_10000	0	10000	10000
chr1	206862490	206862491	FINS	0	SVEngine_933_1_933	SVEngine_933_2_933	Foreign_INS_172_10000	0	10000	10000
chr13	67544275	67544276	FINS	0	SVEngine_934_1_934	SVEngine_934_2_934	Foreign_INS_178_10000	0	10000	10000
chr6	28408569	28408570	FINS	0	SVEngine_935_1_935	SVEngine_935_2_935	Foreign_INS_179_10000	0	10000	10000
chr17	66222503	66222504	FINS	0	SVEngine_936_1_936	SVEngine_936_2_936	Foreign_INS_183_10000	0	10000	10000
chr18	58134733	58134734	FINS	0	SVEngine_937_1_937	SVEngine_937_2_937	Foreign_INS_189_10000	0	10000	10000
chr5	72024446	72024447	FINS	0	SVEngine_938_1_938	SVEngine_938_2_938	Foreign_INS_191_10000	0	10000	10000
chr8	113075863	113075864	FINS	0	SVEngine_939_1_939	SVEngine_939_2_939	Foreign_INS_210_10000	0	10000	10000
chr9	136556708	136556709	FINS	0	SVEngine_940_1_940	SVEngine_940_2_940	Foreign_INS_8_15000	0	15000	15000
chr10	46310520	46310521	FINS	0	SVEngine_941_1_941	SVEngine_941_2_941	Foreign_INS_25_15000	0	15000	15000
chr12	47564807	47564808	FINS	0	SVEngine_942_1_942	SVEngine_942_2_942	Foreign_INS_29_15000	0	15000	15000
chr4	171634598	171634599	FINS	0	SVEngine_943_1_943	SVEngine_943_2_943	Foreign_INS_30_15000	0	15000	15000
chr19	31340987	31340988	FINS	0	SVEngine_944_1_944	SVEngine_944_2_944	Foreign_INS_41_15000	0	15000	15000
chr7	94554833	94554834	FINS	0	SVEngine_945_1_945	SVEngine_945_2_945	Foreign_INS_46_15000	0	15000	15000
chr17	51180711	51180712	FINS	0	SVEngine_946_1_946	SVEngine_946_2_946	Foreign_INS_47_15000	0	15000	15000
chr16	49152765	49152766	FINS	0	SVEngine_947_1_947	SVEngine_947_2_947	Foreign_INS_74_15000	0	15000	15000
chr2	1369602	1369603	FINS	0	SVEngine_948_1_948	SVEngine_948_2_948	Foreign_INS_83_15000	0	15000	15000
chr14	87104985	87104986	FINS	0	SVEngine_949_1_949	SVEngine_949_2_949	Foreign_INS_93_15000	0	15000	15000
chr1	89219770	89219771	FINS	0	SVEngine_950_1_950	SVEngine_950_2_950	Foreign_INS_118_15000	0	15000	15000
chr7	77278570	77278571	FINS	0	SVEngine_951_1_951	SVEngine_951_2_951	Foreign_INS_121_15000	0	15000	15000
chr1	15508801	15508802	FINS	0	SVEngine_952_1_952	SVEngine_952_2_952	Foreign_INS_134_15000	0	15000	15000
chr1	247508247	247508248	FINS	0	SVEngine_953_1_953	SVEngine_953_2_953	Foreign_INS_140_15000	0	15000	15000
chrX	36059752	36059753	FINS	0	SVEngine_954_1_954	SVEngine_954_2_954	Foreign_INS_165_15000	0	15000	15000
chr13	33071382	33071383	FINS	0	SVEngine_955_1_955	SVEngine_955_2_955	Foreign_INS_166_15000	0	15000	15000
chr9	120050189	120050190	FINS	0	SVEngine_956_1_956	SVEngine_956_2_956	Foreign_INS_181_15000	0	15000	15000
chr10	10885043	10885044	FINS	0	SVEngine_957_1_957	SVEngine_957_2_957	Foreign_INS_202_15000	0	15000	15000
chrY	12558035	12558036	FINS	0	SVEngine_958_1_958	SVEngine_958_2_958	Foreign_INS_206_15000	0	15000	15000
chr12	92945774	92945775	FINS	0	SVEngine_959_1_959	SVEngine_959_2_959	Foreign_INS_3_100000	0	100000	100000
chr9	5754806	5754807	FINS	0	SVEngine_960_1_960	SVEngine_960_2_960	Foreign_INS_47_100000	0	100000	100000
chr2	208428976	208428977	FINS	0	SVEngine_961_1_961	SVEngine_961_2_961	Foreign_INS_92_100000	0	100000	100000
chr7	54745810	54745811	FINS	0	SVEngine_962_1_962	SVEngine_962_2_962	Foreign_INS_97_100000	0	100000	100000
chr5	24877115	24877116	FINS	0	SVEngine_963_1_963	SVEngine_963_2_963	Foreign_INS_98_100000	0	100000	100000
chr4	132824021	132824022	FINS	0	SVEngine_964_1_964	SVEngine_964_2_964	Foreign_INS_100_100000	0	100000	100000
chr13	89719940	89719941	FINS	0	SVEngine_965_1_965	SVEngine_965_2_965	Foreign_INS_102_100000	0	100000	100000
chr18	32131529	32131530	FINS	0	SVEngine_966_1_966	SVEngine_966_2_966	Foreign_INS_140_100000	0	100000	100000
chr3	4622101	4622102	FINS	0	SVEngine_967_1_967	SVEngine_967_2_967	Foreign_INS_144_100000	0	100000	100000
chr13	80094812	80094813	FINS	0	SVEngine_968_1_968	SVEngine_968_2_968	Foreign_INS_149_100000	0	100000	100000
chr14	46865299	46865300	FINS	0	SVEngine_969_1_969	SVEngine_969_2_969	Foreign_INS_158_100000	0	100000	100000
chr1	17257206	17257207	FINS	0	SVEngine_970_1_970	SVEngine_970_2_970	Foreign_INS_161_100000	0	100000	100000
chr7	83286847	83286848	FINS	0	SVEngine_971_1_971	SVEngine_971_2_971	Foreign_INS_168_100000	0	100000	100000
chrX	122557325	122557326	FINS	0	SVEngine_972_1_972	SVEngine_972_2_972	Foreign_INS_177_100000	0	100000	100000
chr3	22689439	22689440	FINS	0	SVEngine_973_1_973	SVEngine_973_2_973	Foreign_INS_178_100000	0	100000	100000
chrX	29173968	29173969	FINS	0	SVEngine_974_1_974	SVEngine_974_2_974	Foreign_INS_211_100000	0	100000	100000
chr3	76122658	76122659	FINS	0	SVEngine_975_1_975	SVEngine_975_2_975	Foreign_INS_16_1000000	0	1000000	1000000
chr8	62948982	62948983	FINS	0	SVEngine_976_1_976	SVEngine_976_2_976	Foreign_INS_25_1000000	0	1000000	1000000
chr20	22007578	22007579	FINS	0	SVEngine_977_1_977	SVEngine_977_2_977	Foreign_INS_28_1000000	0	1000000	1000000
chr12	45795291	45795292	FINS	0	SVEngine_978_1_978	SVEngine_978_2_978	Foreign_INS_30_1000000	0	1000000	1000000
chr12	60343157	60343158	FINS	0	SVEngine_979_1_979	SVEngine_979_2_979	Foreign_INS_35_1000000	0	1000000	1000000
chr13	110972490	110972491	FINS	0	SVEngine_980_1_980	SVEngine_980_2_980	Foreign_INS_40_1000000	0	1000000	1000000
chr18	22478378	22478379	FINS	0	SVEngine_981_1_981	SVEngine_981_2_981	Foreign_INS_47_1000000	0	1000000	1000000
chr16	22731367	22731368	FINS	0	SVEngine_982_1_982	SVEngine_982_2_982	Foreign_INS_58_1000000	0	1000000	1000000
chr19	19514937	19514938	FINS	0	SVEngine_983_1_983	SVEngine_983_2_983	Foreign_INS_59_1000000	0	1000000	1000000
chr5	152847124	152847125	FINS	0	SVEngine_984_1_984	SVEngine_984_2_984	Foreign_INS_79_1000000	0	1000000	1000000
chr11	4434450	4434451	FINS	0	SVEngine_985_1_985	SVEngine_985_2_985	Foreign_INS_86_1000000	0	1000000	1000000
chrX	152771885	152771886	FINS	0	SVEngine_986_1_986	SVEngine_986_2_986	Foreign_INS_102_1000000	0	1000000	1000000
chr6	86368184	86368185	FINS	0	SVEngine_987_1_987	SVEngine_987_2_987	Foreign_INS_118_1000000	0	1000000	1000000
chr6	50772240	50772241	FINS	0	SVEngine_988_1_988	SVEngine_988_2_988	Foreign_INS_158_1000000	0	1000000	1000000
chr5	79395352	79395353	FINS	0	SVEngine_989_1_989	SVEngine_989_2_989	Foreign_INS_163_1000000	0	1000000	1000000
chr4	108744493	108744494	FINS	0	SVEngine_990_1_990	SVEngine_990_2_990	Foreign_INS_170_1000000	0	1000000	1000000
chr3	58640711	58640712	FINS	0	SVEngine_991_1_991	SVEngine_991_2_991	Foreign_INS_174_1000000	0	1000000	1000000
chr12	63773336	63773337	FINS	0	SVEngine_992_1_992	SVEngine_992_2_992	Foreign_INS_177_1000000	0	1000000	1000000
chr12	99006040	99006041	FINS	0	SVEngine_993_1_993	SVEngine_993_2_993	Foreign_INS_179_1000000	0	1000000	1000000
chr5	60576749	60576750	FINS	0	SVEngine_994_1_994	SVEngine_994_2_994	Foreign_INS_183_1000000	0	1000000	1000000
chr3	67780790	67780791	FINS	0	SVEngine_995_1_995	SVEngine_995_2_995	Foreign_INS_186_1000000	0	1000000	1000000
chr1	82534579	82534580	FINS	0	SVEngine_996_1_996	SVEngine_996_2_996	Foreign_INS_189_1000000	0	1000000	1000000
chr14	18428482	18428483	FINS	0	SVEngine_997_1_997	SVEngine_997_2_997	Foreign_INS_206_1000000	0	1000000	1000000
chr8	31953617	31953618	FINS	0	SVEngine_998_1_998	SVEngine_998_2_998	Foreign_INS_211_1000000	0	1000000	1000000
chrX	46124755	46124756	FINS	0	SVEngine_999_1_999	SVEngine_999_2_999	Foreign_INS_216_1000000	0	1000000	1000000
chr10	36557930	36557931	FINS	0	SVEngine_1000_1_1000	SVEngine_1000_2_1000	Foreign_INS_218_1000000	0	1000000	1000000
chr3	152293560	152293610	DEL_TRA	50	SVEngine_1001_1_1001	SVEngine_1001_2_1001	NA	NA	NA	NA
chr2	101419120	101419170	DEL_TRA	50	SVEngine_1002_1_1002	SVEngine_1002_2_1002	NA	NA	NA	NA
chr14	89954188	89954238	DEL_TRA	50	SVEngine_1003_1_1003	SVEngine_1003_2_1003	NA	NA	NA	NA
chr2	126794216	126794266	DEL_TRA	50	SVEngine_1004_1_1004	SVEngine_1004_2_1004	NA	NA	NA	NA
chr1	178740900	178740950	DEL_TRA	50	SVEngine_1005_1_1005	SVEngine_1005_2_1005	NA	NA	NA	NA
chr2	187253991	187254041	DEL_TRA	50	SVEngine_1006_1_1006	SVEngine_1006_2_1006	NA	NA	NA	NA
chr14	102682203	102682253	DEL_TRA	50	SVEngine_1007_1_1007	SVEngine_1007_2_1007	NA	NA	NA	NA
chr17	61956895	61956945	DEL_TRA	50	SVEngine_1008_1_1008	SVEngine_1008_2_1008	NA	NA	NA	NA
chr14	103238083	103238133	DEL_TRA	50	SVEngine_1009_1_1009	SVEngine_1009_2_1009	NA	NA	NA	NA
chr8	1055076	1055126	DEL_TRA	50	SVEngine_1010_1_1010	SVEngine_1010_2_1010	NA	NA	NA	NA
chr15	50707323	50707373	DEL_TRA	50	SVEngine_1011_1_1011	SVEngine_1011_2_1011	NA	NA	NA	NA
chrX	31449117	31449167	DEL_TRA	50	SVEngine_1012_1_1012	SVEngine_1012_2_1012	NA	NA	NA	NA
chr5	70183292	70183342	DEL_TRA	50	SVEngine_1013_1_1013	SVEngine_1013_2_1013	NA	NA	NA	NA
chr3	31102837	31102887	DEL_TRA	50	SVEngine_1014_1_1014	SVEngine_1014_2_1014	NA	NA	NA	NA
chr9	11881721	11881771	DEL_TRA	50	SVEngine_1015_1_1015	SVEngine_1015_2_1015	NA	NA	NA	NA
chr8	107598359	107598409	DEL_TRA	50	SVEngine_1016_1_1016	SVEngine_1016_2_1016	NA	NA	NA	NA
chr7	67313716	67313766	DEL_TRA	50	SVEngine_1017_1_1017	SVEngine_1017_2_1017	NA	NA	NA	NA
chr10	127211975	127212025	DEL_TRA	50	SVEngine_1018_1_1018	SVEngine_1018_2_1018	NA	NA	NA	NA
chr21	40438122	40438172	DEL_TRA	50	SVEngine_1019_1_1019	SVEngine_1019_2_1019	NA	NA	NA	NA
chr6	33862178	33862228	DEL_TRA	50	SVEngine_1020_1_1020	SVEngine_1020_2_1020	NA	NA	NA	NA
chrY	20400656	20400706	DEL_TRA	50	SVEngine_1021_1_1021	SVEngine_1021_2_1021	NA	NA	NA	NA
chr1	51387720	51387770	DEL_TRA	50	SVEngine_1022_1_1022	SVEngine_1022_2_1022	NA	NA	NA	NA
chr13	96677032	96677132	DEL_TRA	100	SVEngine_1023_1_1023	SVEngine_1023_2_1023	NA	NA	NA	NA
chr1	145540890	145540990	DEL_TRA	100	SVEngine_1024_1_1024	SVEngine_1024_2_1024	NA	NA	NA	NA
chr5	38302008	38302108	DEL_TRA	100	SVEngine_1025_1_1025	SVEngine_1025_2_1025	NA	NA	NA	NA
chr13	87944764	87944864	DEL_TRA	100	SVEngine_1026_1_1026	SVEngine_1026_2_1026	NA	NA	NA	NA
chr12	110786658	110786758	DEL_TRA	100	SVEngine_1027_1_1027	SVEngine_1027_2_1027	NA	NA	NA	NA
chr1	6170587	6170687	DEL_TRA	100	SVEngine_1028_1_1028	SVEngine_1028_2_1028	NA	NA	NA	NA
chr8	109566167	109566267	DEL_TRA	100	SVEngine_1029_1_1029	SVEngine_1029_2_1029	NA	NA	NA	NA
chr16	80174378	80174478	DEL_TRA	100	SVEngine_1030_1_1030	SVEngine_1030_2_1030	NA	NA	NA	NA
chr1	65379693	65379793	DEL_TRA	100	SVEngine_1031_1_1031	SVEngine_1031_2_1031	NA	NA	NA	NA
chr3	171411035	171411135	DEL_TRA	100	SVEngine_1032_1_1032	SVEngine_1032_2_1032	NA	NA	NA	NA
chr3	46217269	46217369	DEL_TRA	100	SVEngine_1033_1_1033	SVEngine_1033_2_1033	NA	NA	NA	NA
chr5	144452153	144452253	DEL_TRA	100	SVEngine_1034_1_1034	SVEngine_1034_2_1034	NA	NA	NA	NA
chr2	12177792	12177892	DEL_TRA	100	SVEngine_1035_1_1035	SVEngine_1035_2_1035	NA	NA	NA	NA
chr2	83478013	83478113	DEL_TRA	100	SVEngine_1036_1_1036	SVEngine_1036_2_1036	NA	NA	NA	NA
chr22	33015964	33016064	DEL_TRA	100	SVEngine_1037_1_1037	SVEngine_1037_2_1037	NA	NA	NA	NA
chr13	99397473	99397573	DEL_TRA	100	SVEngine_1038_1_1038	SVEngine_1038_2_1038	NA	NA	NA	NA
chr3	127548852	127548952	DEL_TRA	100	SVEngine_1039_1_1039	SVEngine_1039_2_1039	NA	NA	NA	NA
chr15	53245657	53245757	DEL_TRA	100	SVEngine_1040_1_1040	SVEngine_1040_2_1040	NA	NA	NA	NA
chr11	44765699	44765799	DEL_TRA	100	SVEngine_1041_1_1041	SVEngine_1041_2_1041	NA	NA	NA	NA
chr5	69080226	69080326	DEL_TRA	100	SVEngine_1042_1_1042	SVEngine_1042_2_1042	NA	NA	NA	NA
chr11	95050280	95050380	DEL_TRA	100	SVEngine_1043_1_1043	SVEngine_1043_2_1043	NA	NA	NA	NA
chr11	101848125	101848225	DEL_TRA	100	SVEngine_1044_1_1044	SVEngine_1044_2_1044	NA	NA	NA	NA
chr7	115231150	115231250	DEL_TRA	100	SVEngine_1045_1_1045	SVEngine_1045_2_1045	NA	NA	NA	NA
chr7	24633898	24633998	DEL_TRA	100	SVEngine_1046_1_1046	SVEngine_1046_2_1046	NA	NA	NA	NA
chr11	71258023	71258123	DEL_TRA	100	SVEngine_1047_1_1047	SVEngine_1047_2_1047	NA	NA	NA	NA
chr7	16677144	16677244	DEL_TRA	100	SVEngine_1048_1_1048	SVEngine_1048_2_1048	NA	NA	NA	NA
chr4	150084021	150084121	DEL_TRA	100	SVEngine_1049_1_1049	SVEngine_1049_2_1049	NA	NA	NA	NA
chr5	103500766	103501266	DEL_TRA	500	SVEngine_1050_1_1050	SVEngine_1050_2_1050	NA	NA	NA	NA
chr6	27479412	27479912	DEL_TRA	500	SVEngine_1051_1_1051	SVEngine_1051_2_1051	NA	NA	NA	NA
chr12	102481017	102481517	DEL_TRA	500	SVEngine_1052_1_1052	SVEngine_1052_2_1052	NA	NA	NA	NA
chr5	111181421	111181921	DEL_TRA	500	SVEngine_1053_1_1053	SVEngine_1053_2_1053	NA	NA	NA	NA
chrX	68745315	68745815	DEL_TRA	500	SVEngine_1054_1_1054	SVEngine_1054_2_1054	NA	NA	NA	NA
chr3	110031548	110032048	DEL_TRA	500	SVEngine_1055_1_1055	SVEngine_1055_2_1055	NA	NA	NA	NA
chr1	97172568	97173068	DEL_TRA	500	SVEngine_1056_1_1056	SVEngine_1056_2_1056	NA	NA	NA	NA
chrX	15324012	15324512	DEL_TRA	500	SVEngine_1057_1_1057	SVEngine_1057_2_1057	NA	NA	NA	NA
chr1	146143015	146143515	DEL_TRA	500	SVEngine_1058_1_1058	SVEngine_1058_2_1058	NA	NA	NA	NA
chrX	93447136	93447636	DEL_TRA	500	SVEngine_1059_1_1059	SVEngine_1059_2_1059	NA	NA	NA	NA
chr10	104312402	104312902	DEL_TRA	500	SVEngine_1060_1_1060	SVEngine_1060_2_1060	NA	NA	NA	NA
chr4	56045412	56045912	DEL_TRA	500	SVEngine_1061_1_1061	SVEngine_1061_2_1061	NA	NA	NA	NA
chr9	107499524	107500524	DEL_TRA	1000	SVEngine_1062_1_1062	SVEngine_1062_2_1062	NA	NA	NA	NA
chr5	147265665	147266665	DEL_TRA	1000	SVEngine_1063_1_1063	SVEngine_1063_2_1063	NA	NA	NA	NA
chr9	107726061	107727061	DEL_TRA	1000	SVEngine_1064_1_1064	SVEngine_1064_2_1064	NA	NA	NA	NA
chr9	68517802	68518802	DEL_TRA	1000	SVEngine_1065_1_1065	SVEngine_1065_2_1065	NA	NA	NA	NA
chr17	59123126	59124126	DEL_TRA	1000	SVEngine_1066_1_1066	SVEngine_1066_2_1066	NA	NA	NA	NA
chr3	68406148	68407148	DEL_TRA	1000	SVEngine_1067_1_1067	SVEngine_1067_2_1067	NA	NA	NA	NA
chr15	26525729	26526729	DEL_TRA	1000	SVEngine_1068_1_1068	SVEngine_1068_2_1068	NA	NA	NA	NA
chr15	51661042	51662042	DEL_TRA	1000	SVEngine_1069_1_1069	SVEngine_1069_2_1069	NA	NA	NA	NA
chr8	116715405	116716405	DEL_TRA	1000	SVEngine_1070_1_1070	SVEngine_1070_2_1070	NA	NA	NA	NA
chr12	7380429	7381429	DEL_TRA	1000	SVEngine_1071_1_1071	SVEngine_1071_2_1071	NA	NA	NA	NA
chr9	90478294	90479294	DEL_TRA	1000	SVEngine_1072_1_1072	SVEngine_1072_2_1072	NA	NA	NA	NA
chrX	106137087	106138087	DEL_TRA	1000	SVEngine_1073_1_1073	SVEngine_1073_2_1073	NA	NA	NA	NA
chr16	5438759	5439759	DEL_TRA	1000	SVEngine_1074_1_1074	SVEngine_1074_2_1074	NA	NA	NA	NA
chr8	77564233	77565233	DEL_TRA	1000	SVEngine_1075_1_1075	SVEngine_1075_2_1075	NA	NA	NA	NA
chr1	196158102	196159102	DEL_TRA	1000	SVEngine_1076_1_1076	SVEngine_1076_2_1076	NA	NA	NA	NA
chr4	7234072	7236072	DEL_TRA	2000	SVEngine_1077_1_1077	SVEngine_1077_2_1077	NA	NA	NA	NA
chr10	72905093	72907093	DEL_TRA	2000	SVEngine_1078_1_1078	SVEngine_1078_2_1078	NA	NA	NA	NA
chr2	175635470	175637470	DEL_TRA	2000	SVEngine_1079_1_1079	SVEngine_1079_2_1079	NA	NA	NA	NA
chr8	43334410	43336410	DEL_TRA	2000	SVEngine_1080_1_1080	SVEngine_1080_2_1080	NA	NA	NA	NA
chr1	98968529	98970529	DEL_TRA	2000	SVEngine_1081_1_1081	SVEngine_1081_2_1081	NA	NA	NA	NA
chr12	10747099	10749099	DEL_TRA	2000	SVEngine_1082_1_1082	SVEngine_1082_2_1082	NA	NA	NA	NA
chr9	119307005	119309005	DEL_TRA	2000	SVEngine_1083_1_1083	SVEngine_1083_2_1083	NA	NA	NA	NA
chr16	62560615	62562615	DEL_TRA	2000	SVEngine_1084_1_1084	SVEngine_1084_2_1084	NA	NA	NA	NA
chr4	184313085	184315085	DEL_TRA	2000	SVEngine_1085_1_1085	SVEngine_1085_2_1085	NA	NA	NA	NA
chr4	115472050	115474050	DEL_TRA	2000	SVEngine_1086_1_1086	SVEngine_1086_2_1086	NA	NA	NA	NA
chr18	32437091	32439091	DEL_TRA	2000	SVEngine_1087_1_1087	SVEngine_1087_2_1087	NA	NA	NA	NA
chrY	13365855	13367855	DEL_TRA	2000	SVEngine_1088_1_1088	SVEngine_1088_2_1088	NA	NA	NA	NA
chr8	127649905	127651905	DEL_TRA	2000	SVEngine_1089_1_1089	SVEngine_1089_2_1089	NA	NA	NA	NA
chr5	173133922	173135922	DEL_TRA	2000	SVEngine_1090_1_1090	SVEngine_1090_2_1090	NA	NA	NA	NA
chr14	33257733	33259733	DEL_TRA	2000	SVEngine_1091_1_1091	SVEngine_1091_2_1091	NA	NA	NA	NA
chr21	39970208	39972208	DEL_TRA	2000	SVEngine_1092_1_1092	SVEngine_1092_2_1092	NA	NA	NA	NA
chr8	130016735	130018735	DEL_TRA	2000	SVEngine_1093_1_1093	SVEngine_1093_2_1093	NA	NA	NA	NA
chrX	128331759	128333759	DEL_TRA	2000	SVEngine_1094_1_1094	SVEngine_1094_2_1094	NA	NA	NA	NA
chr13	35057152	35059152	DEL_TRA	2000	SVEngine_1095_1_1095	SVEngine_1095_2_1095	NA	NA	NA	NA
chr9	77204290	77206290	DEL_TRA	2000	SVEngine_1096_1_1096	SVEngine_1096_2_1096	NA	NA	NA	NA
chr3	69191886	69193886	DEL_TRA	2000	SVEngine_1097_1_1097	SVEngine_1097_2_1097	NA	NA	NA	NA
chr6	29871588	29873588	DEL_TRA	2000	SVEngine_1098_1_1098	SVEngine_1098_2_1098	NA	NA	NA	NA
chr5	179370138	179372138	DEL_TRA	2000	SVEngine_1099_1_1099	SVEngine_1099_2_1099	NA	NA	NA	NA
chrX	25490629	25495629	DEL_TRA	5000	SVEngine_1100_1_1100	SVEngine_1100_2_1100	NA	NA	NA	NA
chr6	42215514	42220514	DEL_TRA	5000	SVEngine_1101_1_1101	SVEngine_1101_2_1101	NA	NA	NA	NA
chr15	56422393	56427393	DEL_TRA	5000	SVEngine_1102_1_1102	SVEngine_1102_2_1102	NA	NA	NA	NA
chr5	30507621	30512621	DEL_TRA	5000	SVEngine_1103_1_1103	SVEngine_1103_2_1103	NA	NA	NA	NA
chr1	181698774	181703774	DEL_TRA	5000	SVEngine_1104_1_1104	SVEngine_1104_2_1104	NA	NA	NA	NA
chr16	61991624	61996624	DEL_TRA	5000	SVEngine_1105_1_1105	SVEngine_1105_2_1105	NA	NA	NA	NA
chr17	66234544	66239544	DEL_TRA	5000	SVEngine_1106_1_1106	SVEngine_1106_2_1106	NA	NA	NA	NA
chr8	113865987	113870987	DEL_TRA	5000	SVEngine_1107_1_1107	SVEngine_1107_2_1107	NA	NA	NA	NA
chr17	15772619	15777619	DEL_TRA	5000	SVEngine_1108_1_1108	SVEngine_1108_2_1108	NA	NA	NA	NA
chr7	118605011	118610011	DEL_TRA	5000	SVEngine_1109_1_1109	SVEngine_1109_2_1109	NA	NA	NA	NA
chr2	85535400	85540400	DEL_TRA	5000	SVEngine_1110_1_1110	SVEngine_1110_2_1110	NA	NA	NA	NA
chr1	78073852	78078852	DEL_TRA	5000	SVEngine_1111_1_1111	SVEngine_1111_2_1111	NA	NA	NA	NA
chr7	142632553	142637553	DEL_TRA	5000	SVEngine_1112_1_1112	SVEngine_1112_2_1112	NA	NA	NA	NA
chr11	7002983	7007983	DEL_TRA	5000	SVEngine_1113_1_1113	SVEngine_1113_2_1113	NA	NA	NA	NA
chr6	145516721	145521721	DEL_TRA	5000	SVEngine_1114_1_1114	SVEngine_1114_2_1114	NA	NA	NA	NA
chr5	149154646	149159646	DEL_TRA	5000	SVEngine_1115_1_1115	SVEngine_1115_2_1115	NA	NA	NA	NA
chr1	208145785	208150785	DEL_TRA	5000	SVEngine_1116_1_1116	SVEngine_1116_2_1116	NA	NA	NA	NA
chr16	56963134	56968134	DEL_TRA	5000	SVEngine_1117_1_1117	SVEngine_1117_2_1117	NA	NA	NA	NA
chr3	83944778	83949778	DEL_TRA	5000	SVEngine_1118_1_1118	SVEngine_1118_2_1118	NA	NA	NA	NA
chr4	93169974	93179974	DEL_TRA	10000	SVEngine_1119_1_1119	SVEngine_1119_2_1119	NA	NA	NA	NA
chr8	29572024	29582024	DEL_TRA	10000	SVEngine_1120_1_1120	SVEngine_1120_2_1120	NA	NA	NA	NA
chr1	145777938	145787938	DEL_TRA	10000	SVEngine_1121_1_1121	SVEngine_1121_2_1121	NA	NA	NA	NA
chr12	118044070	118054070	DEL_TRA	10000	SVEngine_1122_1_1122	SVEngine_1122_2_1122	NA	NA	NA	NA
chr7	118460763	118470763	DEL_TRA	10000	SVEngine_1123_1_1123	SVEngine_1123_2_1123	NA	NA	NA	NA
chr20	21525929	21535929	DEL_TRA	10000	SVEngine_1124_1_1124	SVEngine_1124_2_1124	NA	NA	NA	NA
chr4	69549874	69559874	DEL_TRA	10000	SVEngine_1125_1_1125	SVEngine_1125_2_1125	NA	NA	NA	NA
chr6	148434837	148444837	DEL_TRA	10000	SVEngine_1126_1_1126	SVEngine_1126_2_1126	NA	NA	NA	NA
chr2	205348599	205358599	DEL_TRA	10000	SVEngine_1127_1_1127	SVEngine_1127_2_1127	NA	NA	NA	NA
chr3	28142479	28152479	DEL_TRA	10000	SVEngine_1128_1_1128	SVEngine_1128_2_1128	NA	NA	NA	NA
chr12	80679448	80689448	DEL_TRA	10000	SVEngine_1129_1_1129	SVEngine_1129_2_1129	NA	NA	NA	NA
chr9	31628668	31638668	DEL_TRA	10000	SVEngine_1130_1_1130	SVEngine_1130_2_1130	NA	NA	NA	NA
chr1	70495413	70505413	DEL_TRA	10000	SVEngine_1131_1_1131	SVEngine_1131_2_1131	NA	NA	NA	NA
chr7	95937406	95947406	DEL_TRA	10000	SVEngine_1132_1_1132	SVEngine_1132_2_1132	NA	NA	NA	NA
chr10	82930083	82940083	DEL_TRA	10000	SVEngine_1133_1_1133	SVEngine_1133_2_1133	NA	NA	NA	NA
chr10	21831844	21841844	DEL_TRA	10000	SVEngine_1134_1_1134	SVEngine_1134_2_1134	NA	NA	NA	NA
chr5	149347556	149357556	DEL_TRA	10000	SVEngine_1135_1_1135	SVEngine_1135_2_1135	NA	NA	NA	NA
chr3	43654464	43664464	DEL_TRA	10000	SVEngine_1136_1_1136	SVEngine_1136_2_1136	NA	NA	NA	NA
chr17	33082401	33092401	DEL_TRA	10000	SVEngine_1137_1_1137	SVEngine_1137_2_1137	NA	NA	NA	NA
chr7	151957303	151967303	DEL_TRA	10000	SVEngine_1138_1_1138	SVEngine_1138_2_1138	NA	NA	NA	NA
chr17	81275051	81285051	DEL_TRA	10000	SVEngine_1139_1_1139	SVEngine_1139_2_1139	NA	NA	NA	NA
chr1	223255054	223270054	DEL_TRA	15000	SVEngine_1140_1_1140	SVEngine_1140_2_1140	NA	NA	NA	NA
chr1	226634694	226649694	DEL_TRA	15000	SVEngine_1141_1_1141	SVEngine_1141_2_1141	NA	NA	NA	NA
chr18	23883345	23898345	DEL_TRA	15000	SVEngine_1142_1_1142	SVEngine_1142_2_1142	NA	NA	NA	NA
chr17	39392756	39407756	DEL_TRA	15000	SVEngine_1143_1_1143	SVEngine_1143_2_1143	NA	NA	NA	NA
chr2	20082545	20097545	DEL_TRA	15000	SVEngine_1144_1_1144	SVEngine_1144_2_1144	NA	NA	NA	NA
chr15	28836923	28851923	DEL_TRA	15000	SVEngine_1145_1_1145	SVEngine_1145_2_1145	NA	NA	NA	NA
chr7	37006743	37021743	DEL_TRA	15000	SVEngine_1146_1_1146	SVEngine_1146_2_1146	NA	NA	NA	NA
chr5	32613652	32628652	DEL_TRA	15000	SVEngine_1147_1_1147	SVEngine_1147_2_1147	NA	NA	NA	NA
chr4	12571167	12586167	DEL_TRA	15000	SVEngine_1148_1_1148	SVEngine_1148_2_1148	NA	NA	NA	NA
chr10	34229081	34244081	DEL_TRA	15000	SVEngine_1149_1_1149	SVEngine_1149_2_1149	NA	NA	NA	NA
chr20	44248162	44263162	DEL_TRA	15000	SVEngine_1150_1_1150	SVEngine_1150_2_1150	NA	NA	NA	NA
chr8	127517937	127532937	DEL_TRA	15000	SVEngine_1151_1_1151	SVEngine_1151_2_1151	NA	NA	NA	NA
chr11	111235724	111250724	DEL_TRA	15000	SVEngine_1152_1_1152	SVEngine_1152_2_1152	NA	NA	NA	NA
chr12	93504237	93519237	DEL_TRA	15000	SVEngine_1153_1_1153	SVEngine_1153_2_1153	NA	NA	NA	NA
chr17	1054521	1069521	DEL_TRA	15000	SVEngine_1154_1_1154	SVEngine_1154_2_1154	NA	NA	NA	NA
chrX	7276172	7291172	DEL_TRA	15000	SVEngine_1155_1_1155	SVEngine_1155_2_1155	NA	NA	NA	NA
chr13	64101576	64116576	DEL_TRA	15000	SVEngine_1156_1_1156	SVEngine_1156_2_1156	NA	NA	NA	NA
chr14	96005918	96020918	DEL_TRA	15000	SVEngine_1157_1_1157	SVEngine_1157_2_1157	NA	NA	NA	NA
chrX	89543931	89558931	DEL_TRA	15000	SVEngine_1158_1_1158	SVEngine_1158_2_1158	NA	NA	NA	NA
chr5	141799433	141899433	DEL_TRA	100000	SVEngine_1159_1_1159	SVEngine_1159_2_1159	NA	NA	NA	NA
chr17	35426138	35526138	DEL_TRA	100000	SVEngine_1160_1_1160	SVEngine_1160_2_1160	NA	NA	NA	NA
chr2	29986804	30086804	DEL_TRA	100000	SVEngine_1161_1_1161	SVEngine_1161_2_1161	NA	NA	NA	NA
chr18	59295368	59395368	DEL_TRA	100000	SVEngine_1162_1_1162	SVEngine_1162_2_1162	NA	NA	NA	NA
chr6	141252987	141352987	DEL_TRA	100000	SVEngine_1163_1_1163	SVEngine_1163_2_1163	NA	NA	NA	NA
chr15	28326313	28426313	DEL_TRA	100000	SVEngine_1164_1_1164	SVEngine_1164_2_1164	NA	NA	NA	NA
chr1	87338957	87438957	DEL_TRA	100000	SVEngine_1165_1_1165	SVEngine_1165_2_1165	NA	NA	NA	NA
chr16	68447993	68547993	DEL_TRA	100000	SVEngine_1166_1_1166	SVEngine_1166_2_1166	NA	NA	NA	NA
chr1	99179316	99279316	DEL_TRA	100000	SVEngine_1167_1_1167	SVEngine_1167_2_1167	NA	NA	NA	NA
chr5	111540366	111640366	DEL_TRA	100000	SVEngine_1168_1_1168	SVEngine_1168_2_1168	NA	NA	NA	NA
chr5	23113683	23213683	DEL_TRA	100000	SVEngine_1169_1_1169	SVEngine_1169_2_1169	NA	NA	NA	NA
chr16	64428294	64528294	DEL_TRA	100000	SVEngine_1170_1_1170	SVEngine_1170_2_1170	NA	NA	NA	NA
chr10	50096431	50196431	DEL_TRA	100000	SVEngine_1171_1_1171	SVEngine_1171_2_1171	NA	NA	NA	NA
chr10	112341070	112441070	DEL_TRA	100000	SVEngine_1172_1_1172	SVEngine_1172_2_1172	NA	NA	NA	NA
chr19	53936550	54036550	DEL_TRA	100000	SVEngine_1173_1_1173	SVEngine_1173_2_1173	NA	NA	NA	NA
chr20	22832879	22932879	DEL_TRA	100000	SVEngine_1174_1_1174	SVEngine_1174_2_1174	NA	NA	NA	NA
chr1	25828646	26828646	DEL_TRA	1000000	SVEngine_1175_1_1175	SVEngine_1175_2_1175	NA	NA	NA	NA
chr20	19591110	20591110	DEL_TRA	1000000	SVEngine_1176_1_1176	SVEngine_1176_2_1176	NA	NA	NA	NA
chrX	26838266	27838266	DEL_TRA	1000000	SVEngine_1177_1_1177	SVEngine_1177_2_1177	NA	NA	NA	NA
chr17	70171965	71171965	DEL_TRA	1000000	SVEngine_1178_1_1178	SVEngine_1178_2_1178	NA	NA	NA	NA
chr19	49173642	50173642	DEL_TRA	1000000	SVEngine_1179_1_1179	SVEngine_1179_2_1179	NA	NA	NA	NA
chr8	137610720	138610720	DEL_TRA	1000000	SVEngine_1180_1_1180	SVEngine_1180_2_1180	NA	NA	NA	NA
chr18	35618344	36618344	DEL_TRA	1000000	SVEngine_1181_1_1181	SVEngine_1181_2_1181	NA	NA	NA	NA
chr21	23307353	24307353	DEL_TRA	1000000	SVEngine_1182_1_1182	SVEngine_1182_2_1182	NA	NA	NA	NA
chr2	103923659	104923659	DEL_TRA	1000000	SVEngine_1183_1_1183	SVEngine_1183_2_1183	NA	NA	NA	NA
chr1	193032107	194032107	DEL_TRA	1000000	SVEngine_1184_1_1184	SVEngine_1184_2_1184	NA	NA	NA	NA
chr12	65053126	66053126	DEL_TRA	1000000	SVEngine_1185_1_1185	SVEngine_1185_2_1185	NA	NA	NA	NA
chr13	42388673	43388673	DEL_TRA	1000000	SVEngine_1186_1_1186	SVEngine_1186_2_1186	NA	NA	NA	NA
chr12	41028098	42028098	DEL_TRA	1000000	SVEngine_1187_1_1187	SVEngine_1187_2_1187	NA	NA	NA	NA
chr8	86183176	87183176	DEL_TRA	1000000	SVEngine_1188_1_1188	SVEngine_1188_2_1188	NA	NA	NA	NA
chr6	86570488	87570488	DEL_TRA	1000000	SVEngine_1189_1_1189	SVEngine_1189_2_1189	NA	NA	NA	NA
chr5	151819138	152819138	DEL_TRA	1000000	SVEngine_1190_1_1190	SVEngine_1190_2_1190	NA	NA	NA	NA
chr7	11951202	12951202	DEL_TRA	1000000	SVEngine_1191_1_1191	SVEngine_1191_2_1191	NA	NA	NA	NA
chr9	117787275	118787275	DEL_TRA	1000000	SVEngine_1192_1_1192	SVEngine_1192_2_1192	NA	NA	NA	NA
chr19	35913190	36913190	DEL_TRA	1000000	SVEngine_1193_1_1193	SVEngine_1193_2_1193	NA	NA	NA	NA
chrX	140295743	141295743	DEL_TRA	1000000	SVEngine_1194_1_1194	SVEngine_1194_2_1194	NA	NA	NA	NA
chr10	97968357	98968357	DEL_TRA	1000000	SVEngine_1195_1_1195	SVEngine_1195_2_1195	NA	NA	NA	NA
chr8	42862979	43862979	DEL_TRA	1000000	SVEngine_1196_1_1196	SVEngine_1196_2_1196	NA	NA	NA	NA
chr1	115009865	116009865	DEL_TRA	1000000	SVEngine_1197_1_1197	SVEngine_1197_2_1197	NA	NA	NA	NA
chr16	64041188	65041188	DEL_TRA	1000000	SVEngine_1198_1_1198	SVEngine_1198_2_1198	NA	NA	NA	NA
chr11	92562698	93562698	DEL_TRA	1000000	SVEngine_1199_1_1199	SVEngine_1199_2_1199	NA	NA	NA	NA
chr7	86997344	87997344	DEL_TRA	1000000	SVEngine_1200_1_1200	SVEngine_1200_2_1200	NA	NA	NA	NA
chr3	183602191	NA	INS_BND	NA	SVEngine_1201_1_601	SVEngine_1201_2_601	chr7	158065672	158065722	50
chr7	158065672	NA	INS_BND	NA	SVEngine_1201_2_601	SVEngine_1201_1_601	chr7	158065672	158065722	50
chr3	183602191	NA	INS_BND	NA	SVEngine_1202_1_601	SVEngine_1202_2_601	chr7	158065672	158065722	50
chr7	158065722	NA	INS_BND	NA	SVEngine_1202_2_601	SVEngine_1202_1_601	chr7	158065672	158065722	50
chr18	78962881	NA	INS_BND	NA	SVEngine_1203_1_602	SVEngine_1203_2_602	chr5	52958771	52958821	50
chr5	52958771	NA	INS_BND	NA	SVEngine_1203_2_602	SVEngine_1203_1_602	chr5	52958771	52958821	50
chr18	78962881	NA	INS_BND	NA	SVEngine_1204_1_602	SVEngine_1204_2_602	chr5	52958771	52958821	50
chr5	52958821	NA	INS_BND	NA	SVEngine_1204_2_602	SVEngine_1204_1_602	chr5	52958771	52958821	50
chr3	134067541	NA	INS_BND	NA	SVEngine_1205_1_603	SVEngine_1205_2_603	chr3	54824768	54824818	50
chr3	54824768	NA	INS_BND	NA	SVEngine_1205_2_603	SVEngine_1205_1_603	chr3	54824768	54824818	50
chr3	134067541	NA	INS_BND	NA	SVEngine_1206_1_603	SVEngine_1206_2_603	chr3	54824768	54824818	50
chr3	54824818	NA	INS_BND	NA	SVEngine_1206_2_603	SVEngine_1206_1_603	chr3	54824768	54824818	50
chr22	30527667	NA	INS_BND	NA	SVEngine_1207_1_604	SVEngine_1207_2_604	chr17	5669609	5669659	50
chr17	5669609	NA	INS_BND	NA	SVEngine_1207_2_604	SVEngine_1207_1_604	chr17	5669609	5669659	50
chr22	30527667	NA	INS_BND	NA	SVEngine_1208_1_604	SVEngine_1208_2_604	chr17	5669609	5669659	50
chr17	5669659	NA	INS_BND	NA	SVEngine_1208_2_604	SVEngine_1208_1_604	chr17	5669609	5669659	50
chr5	64971391	NA	INS_BND	NA	SVEngine_1209_1_605	SVEngine_1209_2_605	chr3	5291932	5291982	50
chr3	5291932	NA	INS_BND	NA	SVEngine_1209_2_605	SVEngine_1209_1_605	chr3	5291932	5291982	50
chr5	64971391	NA	INS_BND	NA	SVEngine_1210_1_605	SVEngine_1210_2_605	chr3	5291932	5291982	50
chr3	5291982	NA	INS_BND	NA	SVEngine_1210_2_605	SVEngine_1210_1_605	chr3	5291932	5291982	50
chr7	8704222	NA	INS_BND	NA	SVEngine_1211_1_606	SVEngine_1211_2_606	chr18	77726438	77726488	50
chr18	77726438	NA	INS_BND	NA	SVEngine_1211_2_606	SVEngine_1211_1_606	chr18	77726438	77726488	50
chr7	8704222	NA	INS_BND	NA	SVEngine_1212_1_606	SVEngine_1212_2_606	chr18	77726438	77726488	50
chr18	77726488	NA	INS_BND	NA	SVEngine_1212_2_606	SVEngine_1212_1_606	chr18	77726438	77726488	50
chrX	133790009	NA	INS_BND	NA	SVEngine_1213_1_607	SVEngine_1213_2_607	chr10	26138753	26138803	50
chr10	26138753	NA	INS_BND	NA	SVEngine_1213_2_607	SVEngine_1213_1_607	chr10	26138753	26138803	50
chrX	133790009	NA	INS_BND	NA	SVEngine_1214_1_607	SVEngine_1214_2_607	chr10	26138753	26138803	50
chr10	26138803	NA	INS_BND	NA	SVEngine_1214_2_607	SVEngine_1214_1_607	chr10	26138753	26138803	50
chr5	36394996	NA	INS_BND	NA	SVEngine_1215_1_608	SVEngine_1215_2_608	chr17	50903443	50903493	50
chr17	50903443	NA	INS_BND	NA	SVEngine_1215_2_608	SVEngine_1215_1_608	chr17	50903443	50903493	50
chr5	36394996	NA	INS_BND	NA	SVEngine_1216_1_608	SVEngine_1216_2_608	chr17	50903443	50903493	50
chr17	50903493	NA	INS_BND	NA	SVEngine_1216_2_608	SVEngine_1216_1_608	chr17	50903443	50903493	50
chrX	143259972	NA	INS_BND	NA	SVEngine_1217_1_609	SVEngine_1217_2_609	chr10	7965313	7965363	50
chr10	7965313	NA	INS_BND	NA	SVEngine_1217_2_609	SVEngine_1217_1_609	chr10	7965313	7965363	50
chrX	143259972	NA	INS_BND	NA	SVEngine_1218_1_609	SVEngine_1218_2_609	chr10	7965313	7965363	50
chr10	7965363	NA	INS_BND	NA	SVEngine_1218_2_609	SVEngine_1218_1_609	chr10	7965313	7965363	50
chr12	130889035	NA	INS_BND	NA	SVEngine_1219_1_610	SVEngine_1219_2_610	chr13	80276853	80276903	50
chr13	80276853	NA	INS_BND	NA	SVEngine_1219_2_610	SVEngine_1219_1_610	chr13	80276853	80276903	50
chr12	130889035	NA	INS_BND	NA	SVEngine_1220_1_610	SVEngine_1220_2_610	chr13	80276853	80276903	50
chr13	80276903	NA	INS_BND	NA	SVEngine_1220_2_610	SVEngine_1220_1_610	chr13	80276853	80276903	50
chr6	80708609	NA	INS_BND	NA	SVEngine_1221_1_611	SVEngine_1221_2_611	chr10	52107407	52107457	50
chr10	52107407	NA	INS_BND	NA	SVEngine_1221_2_611	SVEngine_1221_1_611	chr10	52107407	52107457	50
chr6	80708609	NA	INS_BND	NA	SVEngine_1222_1_611	SVEngine_1222_2_611	chr10	52107407	52107457	50
chr10	52107457	NA	INS_BND	NA	SVEngine_1222_2_611	SVEngine_1222_1_611	chr10	52107407	52107457	50
chr7	10119883	NA	INS_BND	NA	SVEngine_1223_1_612	SVEngine_1223_2_612	chr1	30706049	30706099	50
chr1	30706049	NA	INS_BND	NA	SVEngine_1223_2_612	SVEngine_1223_1_612	chr1	30706049	30706099	50
chr7	10119883	NA	INS_BND	NA	SVEngine_1224_1_612	SVEngine_1224_2_612	chr1	30706049	30706099	50
chr1	30706099	NA	INS_BND	NA	SVEngine_1224_2_612	SVEngine_1224_1_612	chr1	30706049	30706099	50
chr7	146396012	NA	INS_BND	NA	SVEngine_1225_1_613	SVEngine_1225_2_613	chr6	15634515	15634565	50
chr6	15634515	NA	INS_BND	NA	SVEngine_1225_2_613	SVEngine_1225_1_613	chr6	15634515	15634565	50
chr7	146396012	NA	INS_BND	NA	SVEngine_1226_1_613	SVEngine_1226_2_613	chr6	15634515	15634565	50
chr6	15634565	NA	INS_BND	NA	SVEngine_1226_2_613	SVEngine_1226_1_613	chr6	15634515	15634565	50
chr2	152800575	NA	INS_BND	NA	SVEngine_1227_1_614	SVEngine_1227_2_614	chr1	163493220	163493270	50
chr1	163493220	NA	INS_BND	NA	SVEngine_1227_2_614	SVEngine_1227_1_614	chr1	163493220	163493270	50
chr2	152800575	NA	INS_BND	NA	SVEngine_1228_1_614	SVEngine_1228_2_614	chr1	163493220	163493270	50
chr1	163493270	NA	INS_BND	NA	SVEngine_1228_2_614	SVEngine_1228_1_614	chr1	163493220	163493270	50
chr4	187641680	NA	INS_BND	NA	SVEngine_1229_1_615	SVEngine_1229_2_615	chrX	48668790	48668840	50
chrX	48668790	NA	INS_BND	NA	SVEngine_1229_2_615	SVEngine_1229_1_615	chrX	48668790	48668840	50
chr4	187641680	NA	INS_BND	NA	SVEngine_1230_1_615	SVEngine_1230_2_615	chrX	48668790	48668840	50
chrX	48668840	NA	INS_BND	NA	SVEngine_1230_2_615	SVEngine_1230_1_615	chrX	48668790	48668840	50
chr17	3851636	NA	INS_BND	NA	SVEngine_1231_1_616	SVEngine_1231_2_616	chr7	84570672	84570722	50
chr7	84570672	NA	INS_BND	NA	SVEngine_1231_2_616	SVEngine_1231_1_616	chr7	84570672	84570722	50
chr17	3851636	NA	INS_BND	NA	SVEngine_1232_1_616	SVEngine_1232_2_616	chr7	84570672	84570722	50
chr7	84570722	NA	INS_BND	NA	SVEngine_1232_2_616	SVEngine_1232_1_616	chr7	84570672	84570722	50
chr14	35320073	NA	INS_BND	NA	SVEngine_1233_1_617	SVEngine_1233_2_617	chr8	131166313	131166363	50
chr8	131166313	NA	INS_BND	NA	SVEngine_1233_2_617	SVEngine_1233_1_617	chr8	131166313	131166363	50
chr14	35320073	NA	INS_BND	NA	SVEngine_1234_1_617	SVEngine_1234_2_617	chr8	131166313	131166363	50
chr8	131166363	NA	INS_BND	NA	SVEngine_1234_2_617	SVEngine_1234_1_617	chr8	131166313	131166363	50
chr8	6930999	NA	INS_BND	NA	SVEngine_1235_1_618	SVEngine_1235_2_618	chr2	189054957	189055007	50
chr2	189054957	NA	INS_BND	NA	SVEngine_1235_2_618	SVEngine_1235_1_618	chr2	189054957	189055007	50
chr8	6930999	NA	INS_BND	NA	SVEngine_1236_1_618	SVEngine_1236_2_618	chr2	189054957	189055007	50
chr2	189055007	NA	INS_BND	NA	SVEngine_1236_2_618	SVEngine_1236_1_618	chr2	189054957	189055007	50
chr2	171440027	NA	INS_BND	NA	SVEngine_1237_1_619	SVEngine_1237_2_619	chr2	152367118	152367168	50
chr2	152367118	NA	INS_BND	NA	SVEngine_1237_2_619	SVEngine_1237_1_619	chr2	152367118	152367168	50
chr2	171440027	NA	INS_BND	NA	SVEngine_1238_1_619	SVEngine_1238_2_619	chr2	152367118	152367168	50
chr2	152367168	NA	INS_BND	NA	SVEngine_1238_2_619	SVEngine_1238_1_619	chr2	152367118	152367168	50
chr4	54602446	NA	INS_BND	NA	SVEngine_1239_1_620	SVEngine_1239_2_620	chr11	33826471	33826521	50
chr11	33826471	NA	INS_BND	NA	SVEngine_1239_2_620	SVEngine_1239_1_620	chr11	33826471	33826521	50
chr4	54602446	NA	INS_BND	NA	SVEngine_1240_1_620	SVEngine_1240_2_620	chr11	33826471	33826521	50
chr11	33826521	NA	INS_BND	NA	SVEngine_1240_2_620	SVEngine_1240_1_620	chr11	33826471	33826521	50
chr7	96642823	NA	INS_BND	NA	SVEngine_1241_1_621	SVEngine_1241_2_621	chr8	125406749	125406799	50
chr8	125406749	NA	INS_BND	NA	SVEngine_1241_2_621	SVEngine_1241_1_621	chr8	125406749	125406799	50
chr7	96642823	NA	INS_BND	NA	SVEngine_1242_1_621	SVEngine_1242_2_621	chr8	125406749	125406799	50
chr8	125406799	NA	INS_BND	NA	SVEngine_1242_2_621	SVEngine_1242_1_621	chr8	125406749	125406799	50
chr6	69592316	NA	INS_BND	NA	SVEngine_1243_1_622	SVEngine_1243_2_622	chr13	77185643	77185693	50
chr13	77185643	NA	INS_BND	NA	SVEngine_1243_2_622	SVEngine_1243_1_622	chr13	77185643	77185693	50
chr6	69592316	NA	INS_BND	NA	SVEngine_1244_1_622	SVEngine_1244_2_622	chr13	77185643	77185693	50
chr13	77185693	NA	INS_BND	NA	SVEngine_1244_2_622	SVEngine_1244_1_622	chr13	77185643	77185693	50
chr3	132848686	NA	INS_BND	NA	SVEngine_1245_1_623	SVEngine_1245_2_623	chr9	10130071	10130171	100
chr9	10130071	NA	INS_BND	NA	SVEngine_1245_2_623	SVEngine_1245_1_623	chr9	10130071	10130171	100
chr3	132848686	NA	INS_BND	NA	SVEngine_1246_1_623	SVEngine_1246_2_623	chr9	10130071	10130171	100
chr9	10130171	NA	INS_BND	NA	SVEngine_1246_2_623	SVEngine_1246_1_623	chr9	10130071	10130171	100
chr5	84861716	NA	INS_BND	NA	SVEngine_1247_1_624	SVEngine_1247_2_624	chr22	21643096	21643196	100
chr22	21643096	NA	INS_BND	NA	SVEngine_1247_2_624	SVEngine_1247_1_624	chr22	21643096	21643196	100
chr5	84861716	NA	INS_BND	NA	SVEngine_1248_1_624	SVEngine_1248_2_624	chr22	21643096	21643196	100
chr22	21643196	NA	INS_BND	NA	SVEngine_1248_2_624	SVEngine_1248_1_624	chr22	21643096	21643196	100
chr15	65984185	NA	INS_BND	NA	SVEngine_1249_1_625	SVEngine_1249_2_625	chr1	190046001	190046101	100
chr1	190046001	NA	INS_BND	NA	SVEngine_1249_2_625	SVEngine_1249_1_625	chr1	190046001	190046101	100
chr15	65984185	NA	INS_BND	NA	SVEngine_1250_1_625	SVEngine_1250_2_625	chr1	190046001	190046101	100
chr1	190046101	NA	INS_BND	NA	SVEngine_1250_2_625	SVEngine_1250_1_625	chr1	190046001	190046101	100
chr12	31509310	NA	INS_BND	NA	SVEngine_1251_1_626	SVEngine_1251_2_626	chr3	110626670	110626770	100
chr3	110626670	NA	INS_BND	NA	SVEngine_1251_2_626	SVEngine_1251_1_626	chr3	110626670	110626770	100
chr12	31509310	NA	INS_BND	NA	SVEngine_1252_1_626	SVEngine_1252_2_626	chr3	110626670	110626770	100
chr3	110626770	NA	INS_BND	NA	SVEngine_1252_2_626	SVEngine_1252_1_626	chr3	110626670	110626770	100
chr16	67780419	NA	INS_BND	NA	SVEngine_1253_1_627	SVEngine_1253_2_627	chr6	108020778	108020878	100
chr6	108020778	NA	INS_BND	NA	SVEngine_1253_2_627	SVEngine_1253_1_627	chr6	108020778	108020878	100
chr16	67780419	NA	INS_BND	NA	SVEngine_1254_1_627	SVEngine_1254_2_627	chr6	108020778	108020878	100
chr6	108020878	NA	INS_BND	NA	SVEngine_1254_2_627	SVEngine_1254_1_627	chr6	108020778	108020878	100
chr1	1615683	NA	INS_BND	NA	SVEngine_1255_1_628	SVEngine_1255_2_628	chr19	16196780	16196880	100
chr19	16196780	NA	INS_BND	NA	SVEngine_1255_2_628	SVEngine_1255_1_628	chr19	16196780	16196880	100
chr1	1615683	NA	INS_BND	NA	SVEngine_1256_1_628	SVEngine_1256_2_628	chr19	16196780	16196880	100
chr19	16196880	NA	INS_BND	NA	SVEngine_1256_2_628	SVEngine_1256_1_628	chr19	16196780	16196880	100
chr15	34413435	NA	INS_BND	NA	SVEngine_1257_1_629	SVEngine_1257_2_629	chr7	88858670	88858770	100
chr7	88858670	NA	INS_BND	NA	SVEngine_1257_2_629	SVEngine_1257_1_629	chr7	88858670	88858770	100
chr15	34413435	NA	INS_BND	NA	SVEngine_1258_1_629	SVEngine_1258_2_629	chr7	88858670	88858770	100
chr7	88858770	NA	INS_BND	NA	SVEngine_1258_2_629	SVEngine_1258_1_629	chr7	88858670	88858770	100
chr10	45613124	NA	INS_BND	NA	SVEngine_1259_1_630	SVEngine_1259_2_630	chrX	81185453	81185553	100
chrX	81185453	NA	INS_BND	NA	SVEngine_1259_2_630	SVEngine_1259_1_630	chrX	81185453	81185553	100
chr10	45613124	NA	INS_BND	NA	SVEngine_1260_1_630	SVEngine_1260_2_630	chrX	81185453	81185553	100
chrX	81185553	NA	INS_BND	NA	SVEngine_1260_2_630	SVEngine_1260_1_630	chrX	81185453	81185553	100
chr9	83594606	NA	INS_BND	NA	SVEngine_1261_1_631	SVEngine_1261_2_631	chr7	122166304	122166404	100
chr7	122166304	NA	INS_BND	NA	SVEngine_1261_2_631	SVEngine_1261_1_631	chr7	122166304	122166404	100
chr9	83594606	NA	INS_BND	NA	SVEngine_1262_1_631	SVEngine_1262_2_631	chr7	122166304	122166404	100
chr7	122166404	NA	INS_BND	NA	SVEngine_1262_2_631	SVEngine_1262_1_631	chr7	122166304	122166404	100
chr2	19469925	NA	INS_BND	NA	SVEngine_1263_1_632	SVEngine_1263_2_632	chr20	15559171	15559271	100
chr20	15559171	NA	INS_BND	NA	SVEngine_1263_2_632	SVEngine_1263_1_632	chr20	15559171	15559271	100
chr2	19469925	NA	INS_BND	NA	SVEngine_1264_1_632	SVEngine_1264_2_632	chr20	15559171	15559271	100
chr20	15559271	NA	INS_BND	NA	SVEngine_1264_2_632	SVEngine_1264_1_632	chr20	15559171	15559271	100
chrX	64742271	NA	INS_BND	NA	SVEngine_1265_1_633	SVEngine_1265_2_633	chr2	58937753	58937853	100
chr2	58937753	NA	INS_BND	NA	SVEngine_1265_2_633	SVEngine_1265_1_633	chr2	58937753	58937853	100
chrX	64742271	NA	INS_BND	NA	SVEngine_1266_1_633	SVEngine_1266_2_633	chr2	58937753	58937853	100
chr2	58937853	NA	INS_BND	NA	SVEngine_1266_2_633	SVEngine_1266_1_633	chr2	58937753	58937853	100
chr2	126716884	NA	INS_BND	NA	SVEngine_1267_1_634	SVEngine_1267_2_634	chr11	102960412	102960512	100
chr11	102960412	NA	INS_BND	NA	SVEngine_1267_2_634	SVEngine_1267_1_634	chr11	102960412	102960512	100
chr2	126716884	NA	INS_BND	NA	SVEngine_1268_1_634	SVEngine_1268_2_634	chr11	102960412	102960512	100
chr11	102960512	NA	INS_BND	NA	SVEngine_1268_2_634	SVEngine_1268_1_634	chr11	102960412	102960512	100
chr8	101734000	NA	INS_BND	NA	SVEngine_1269_1_635	SVEngine_1269_2_635	chr2	132256136	132256236	100
chr2	132256136	NA	INS_BND	NA	SVEngine_1269_2_635	SVEngine_1269_1_635	chr2	132256136	132256236	100
chr8	101734000	NA	INS_BND	NA	SVEngine_1270_1_635	SVEngine_1270_2_635	chr2	132256136	132256236	100
chr2	132256236	NA	INS_BND	NA	SVEngine_1270_2_635	SVEngine_1270_1_635	chr2	132256136	132256236	100
chr14	61526655	NA	INS_BND	NA	SVEngine_1271_1_636	SVEngine_1271_2_636	chr16	64304306	64304406	100
chr16	64304306	NA	INS_BND	NA	SVEngine_1271_2_636	SVEngine_1271_1_636	chr16	64304306	64304406	100
chr14	61526655	NA	INS_BND	NA	SVEngine_1272_1_636	SVEngine_1272_2_636	chr16	64304306	64304406	100
chr16	64304406	NA	INS_BND	NA	SVEngine_1272_2_636	SVEngine_1272_1_636	chr16	64304306	64304406	100
chr18	78508383	NA	INS_BND	NA	SVEngine_1273_1_637	SVEngine_1273_2_637	chr1	211654723	211654823	100
chr1	211654723	NA	INS_BND	NA	SVEngine_1273_2_637	SVEngine_1273_1_637	chr1	211654723	211654823	100
chr18	78508383	NA	INS_BND	NA	SVEngine_1274_1_637	SVEngine_1274_2_637	chr1	211654723	211654823	100
chr1	211654823	NA	INS_BND	NA	SVEngine_1274_2_637	SVEngine_1274_1_637	chr1	211654723	211654823	100
chr9	77703115	NA	INS_BND	NA	SVEngine_1275_1_638	SVEngine_1275_2_638	chr2	24879203	24879303	100
chr2	24879203	NA	INS_BND	NA	SVEngine_1275_2_638	SVEngine_1275_1_638	chr2	24879203	24879303	100
chr9	77703115	NA	INS_BND	NA	SVEngine_1276_1_638	SVEngine_1276_2_638	chr2	24879203	24879303	100
chr2	24879303	NA	INS_BND	NA	SVEngine_1276_2_638	SVEngine_1276_1_638	chr2	24879203	24879303	100
chr11	82038954	NA	INS_BND	NA	SVEngine_1277_1_639	SVEngine_1277_2_639	chr9	62379048	62379148	100
chr9	62379048	NA	INS_BND	NA	SVEngine_1277_2_639	SVEngine_1277_1_639	chr9	62379048	62379148	100
chr11	82038954	NA	INS_BND	NA	SVEngine_1278_1_639	SVEngine_1278_2_639	chr9	62379048	62379148	100
chr9	62379148	NA	INS_BND	NA	SVEngine_1278_2_639	SVEngine_1278_1_639	chr9	62379048	62379148	100
chr1	221447516	NA	INS_BND	NA	SVEngine_1279_1_640	SVEngine_1279_2_640	chrX	25356445	25356545	100
chrX	25356445	NA	INS_BND	NA	SVEngine_1279_2_640	SVEngine_1279_1_640	chrX	25356445	25356545	100
chr1	221447516	NA	INS_BND	NA	SVEngine_1280_1_640	SVEngine_1280_2_640	chrX	25356445	25356545	100
chrX	25356545	NA	INS_BND	NA	SVEngine_1280_2_640	SVEngine_1280_1_640	chrX	25356445	25356545	100
chr18	9899265	NA	INS_BND	NA	SVEngine_1281_1_641	SVEngine_1281_2_641	chr1	32542598	32542698	100
chr1	32542598	NA	INS_BND	NA	SVEngine_1281_2_641	SVEngine_1281_1_641	chr1	32542598	32542698	100
chr18	9899265	NA	INS_BND	NA	SVEngine_1282_1_641	SVEngine_1282_2_641	chr1	32542598	32542698	100
chr1	32542698	NA	INS_BND	NA	SVEngine_1282_2_641	SVEngine_1282_1_641	chr1	32542598	32542698	100
chr2	106433421	NA	INS_BND	NA	SVEngine_1283_1_642	SVEngine_1283_2_642	chr12	116101873	116101973	100
chr12	116101873	NA	INS_BND	NA	SVEngine_1283_2_642	SVEngine_1283_1_642	chr12	116101873	116101973	100
chr2	106433421	NA	INS_BND	NA	SVEngine_1284_1_642	SVEngine_1284_2_642	chr12	116101873	116101973	100
chr12	116101973	NA	INS_BND	NA	SVEngine_1284_2_642	SVEngine_1284_1_642	chr12	116101873	116101973	100
chr8	129671465	NA	INS_BND	NA	SVEngine_1285_1_643	SVEngine_1285_2_643	chr20	50308692	50308792	100
chr20	50308692	NA	INS_BND	NA	SVEngine_1285_2_643	SVEngine_1285_1_643	chr20	50308692	50308792	100
chr8	129671465	NA	INS_BND	NA	SVEngine_1286_1_643	SVEngine_1286_2_643	chr20	50308692	50308792	100
chr20	50308792	NA	INS_BND	NA	SVEngine_1286_2_643	SVEngine_1286_1_643	chr20	50308692	50308792	100
chr14	90839746	NA	INS_BND	NA	SVEngine_1287_1_644	SVEngine_1287_2_644	chr4	81668834	81668934	100
chr4	81668834	NA	INS_BND	NA	SVEngine_1287_2_644	SVEngine_1287_1_644	chr4	81668834	81668934	100
chr14	90839746	NA	INS_BND	NA	SVEngine_1288_1_644	SVEngine_1288_2_644	chr4	81668834	81668934	100
chr4	81668934	NA	INS_BND	NA	SVEngine_1288_2_644	SVEngine_1288_1_644	chr4	81668834	81668934	100
chr11	102895372	NA	INS_BND	NA	SVEngine_1289_1_645	SVEngine_1289_2_645	chr6	138079357	138079457	100
chr6	138079357	NA	INS_BND	NA	SVEngine_1289_2_645	SVEngine_1289_1_645	chr6	138079357	138079457	100
chr11	102895372	NA	INS_BND	NA	SVEngine_1290_1_645	SVEngine_1290_2_645	chr6	138079357	138079457	100
chr6	138079457	NA	INS_BND	NA	SVEngine_1290_2_645	SVEngine_1290_1_645	chr6	138079357	138079457	100
chr3	180251861	NA	INS_BND	NA	SVEngine_1291_1_646	SVEngine_1291_2_646	chr4	42599529	42599629	100
chr4	42599529	NA	INS_BND	NA	SVEngine_1291_2_646	SVEngine_1291_1_646	chr4	42599529	42599629	100
chr3	180251861	NA	INS_BND	NA	SVEngine_1292_1_646	SVEngine_1292_2_646	chr4	42599529	42599629	100
chr4	42599629	NA	INS_BND	NA	SVEngine_1292_2_646	SVEngine_1292_1_646	chr4	42599529	42599629	100
chr9	4668465	NA	INS_BND	NA	SVEngine_1293_1_647	SVEngine_1293_2_647	chrX	123457064	123457164	100
chrX	123457064	NA	INS_BND	NA	SVEngine_1293_2_647	SVEngine_1293_1_647	chrX	123457064	123457164	100
chr9	4668465	NA	INS_BND	NA	SVEngine_1294_1_647	SVEngine_1294_2_647	chrX	123457064	123457164	100
chrX	123457164	NA	INS_BND	NA	SVEngine_1294_2_647	SVEngine_1294_1_647	chrX	123457064	123457164	100
chr3	33352416	NA	INS_BND	NA	SVEngine_1295_1_648	SVEngine_1295_2_648	chr1	241641844	241641944	100
chr1	241641844	NA	INS_BND	NA	SVEngine_1295_2_648	SVEngine_1295_1_648	chr1	241641844	241641944	100
chr3	33352416	NA	INS_BND	NA	SVEngine_1296_1_648	SVEngine_1296_2_648	chr1	241641844	241641944	100
chr1	241641944	NA	INS_BND	NA	SVEngine_1296_2_648	SVEngine_1296_1_648	chr1	241641844	241641944	100
chr1	160287489	NA	INS_BND	NA	SVEngine_1297_1_649	SVEngine_1297_2_649	chr7	142312147	142312247	100
chr7	142312147	NA	INS_BND	NA	SVEngine_1297_2_649	SVEngine_1297_1_649	chr7	142312147	142312247	100
chr1	160287489	NA	INS_BND	NA	SVEngine_1298_1_649	SVEngine_1298_2_649	chr7	142312147	142312247	100
chr7	142312247	NA	INS_BND	NA	SVEngine_1298_2_649	SVEngine_1298_1_649	chr7	142312147	142312247	100
chr14	97085383	NA	INS_BND	NA	SVEngine_1299_1_650	SVEngine_1299_2_650	chr3	30793239	30793739	500
chr3	30793239	NA	INS_BND	NA	SVEngine_1299_2_650	SVEngine_1299_1_650	chr3	30793239	30793739	500
chr14	97085383	NA	INS_BND	NA	SVEngine_1300_1_650	SVEngine_1300_2_650	chr3	30793239	30793739	500
chr3	30793739	NA	INS_BND	NA	SVEngine_1300_2_650	SVEngine_1300_1_650	chr3	30793239	30793739	500
chr11	41400557	NA	INS_BND	NA	SVEngine_1301_1_651	SVEngine_1301_2_651	chr6	45097618	45098118	500
chr6	45097618	NA	INS_BND	NA	SVEngine_1301_2_651	SVEngine_1301_1_651	chr6	45097618	45098118	500
chr11	41400557	NA	INS_BND	NA	SVEngine_1302_1_651	SVEngine_1302_2_651	chr6	45097618	45098118	500
chr6	45098118	NA	INS_BND	NA	SVEngine_1302_2_651	SVEngine_1302_1_651	chr6	45097618	45098118	500
chr7	138825743	NA	INS_BND	NA	SVEngine_1303_1_652	SVEngine_1303_2_652	chr17	71113279	71113779	500
chr17	71113279	NA	INS_BND	NA	SVEngine_1303_2_652	SVEngine_1303_1_652	chr17	71113279	71113779	500
chr7	138825743	NA	INS_BND	NA	SVEngine_1304_1_652	SVEngine_1304_2_652	chr17	71113279	71113779	500
chr17	71113779	NA	INS_BND	NA	SVEngine_1304_2_652	SVEngine_1304_1_652	chr17	71113279	71113779	500
chr6	34863800	NA	INS_BND	NA	SVEngine_1305_1_653	SVEngine_1305_2_653	chr22	39677649	39678149	500
chr22	39677649	NA	INS_BND	NA	SVEngine_1305_2_653	SVEngine_1305_1_653	chr22	39677649	39678149	500
chr6	34863800	NA	INS_BND	NA	SVEngine_1306_1_653	SVEngine_1306_2_653	chr22	39677649	39678149	500
chr22	39678149	NA	INS_BND	NA	SVEngine_1306_2_653	SVEngine_1306_1_653	chr22	39677649	39678149	500
chr14	103338285	NA	INS_BND	NA	SVEngine_1307_1_654	SVEngine_1307_2_654	chr5	104103246	104103746	500
chr5	104103246	NA	INS_BND	NA	SVEngine_1307_2_654	SVEngine_1307_1_654	chr5	104103246	104103746	500
chr14	103338285	NA	INS_BND	NA	SVEngine_1308_1_654	SVEngine_1308_2_654	chr5	104103246	104103746	500
chr5	104103746	NA	INS_BND	NA	SVEngine_1308_2_654	SVEngine_1308_1_654	chr5	104103246	104103746	500
chr3	177856529	NA	INS_BND	NA	SVEngine_1309_1_655	SVEngine_1309_2_655	chr1	147090192	147090692	500
chr1	147090192	NA	INS_BND	NA	SVEngine_1309_2_655	SVEngine_1309_1_655	chr1	147090192	147090692	500
chr3	177856529	NA	INS_BND	NA	SVEngine_1310_1_655	SVEngine_1310_2_655	chr1	147090192	147090692	500
chr1	147090692	NA	INS_BND	NA	SVEngine_1310_2_655	SVEngine_1310_1_655	chr1	147090192	147090692	500
chr11	84579583	NA	INS_BND	NA	SVEngine_1311_1_656	SVEngine_1311_2_656	chr16	25438338	25438838	500
chr16	25438338	NA	INS_BND	NA	SVEngine_1311_2_656	SVEngine_1311_1_656	chr16	25438338	25438838	500
chr11	84579583	NA	INS_BND	NA	SVEngine_1312_1_656	SVEngine_1312_2_656	chr16	25438338	25438838	500
chr16	25438838	NA	INS_BND	NA	SVEngine_1312_2_656	SVEngine_1312_1_656	chr16	25438338	25438838	500
chr1	77494049	NA	INS_BND	NA	SVEngine_1313_1_657	SVEngine_1313_2_657	chr9	8630379	8630879	500
chr9	8630379	NA	INS_BND	NA	SVEngine_1313_2_657	SVEngine_1313_1_657	chr9	8630379	8630879	500
chr1	77494049	NA	INS_BND	NA	SVEngine_1314_1_657	SVEngine_1314_2_657	chr9	8630379	8630879	500
chr9	8630879	NA	INS_BND	NA	SVEngine_1314_2_657	SVEngine_1314_1_657	chr9	8630379	8630879	500
chr1	235654466	NA	INS_BND	NA	SVEngine_1315_1_658	SVEngine_1315_2_658	chr6	97565151	97565651	500
chr6	97565151	NA	INS_BND	NA	SVEngine_1315_2_658	SVEngine_1315_1_658	chr6	97565151	97565651	500
chr1	235654466	NA	INS_BND	NA	SVEngine_1316_1_658	SVEngine_1316_2_658	chr6	97565151	97565651	500
chr6	97565651	NA	INS_BND	NA	SVEngine_1316_2_658	SVEngine_1316_1_658	chr6	97565151	97565651	500
chr7	89467829	NA	INS_BND	NA	SVEngine_1317_1_659	SVEngine_1317_2_659	chr8	15503528	15504028	500
chr8	15503528	NA	INS_BND	NA	SVEngine_1317_2_659	SVEngine_1317_1_659	chr8	15503528	15504028	500
chr7	89467829	NA	INS_BND	NA	SVEngine_1318_1_659	SVEngine_1318_2_659	chr8	15503528	15504028	500
chr8	15504028	NA	INS_BND	NA	SVEngine_1318_2_659	SVEngine_1318_1_659	chr8	15503528	15504028	500
chr6	83927203	NA	INS_BND	NA	SVEngine_1319_1_660	SVEngine_1319_2_660	chr10	5149281	5149781	500
chr10	5149281	NA	INS_BND	NA	SVEngine_1319_2_660	SVEngine_1319_1_660	chr10	5149281	5149781	500
chr6	83927203	NA	INS_BND	NA	SVEngine_1320_1_660	SVEngine_1320_2_660	chr10	5149281	5149781	500
chr10	5149781	NA	INS_BND	NA	SVEngine_1320_2_660	SVEngine_1320_1_660	chr10	5149281	5149781	500
chr10	18533125	NA	INS_BND	NA	SVEngine_1321_1_661	SVEngine_1321_2_661	chr5	95542185	95542685	500
chr5	95542185	NA	INS_BND	NA	SVEngine_1321_2_661	SVEngine_1321_1_661	chr5	95542185	95542685	500
chr10	18533125	NA	INS_BND	NA	SVEngine_1322_1_661	SVEngine_1322_2_661	chr5	95542185	95542685	500
chr5	95542685	NA	INS_BND	NA	SVEngine_1322_2_661	SVEngine_1322_1_661	chr5	95542185	95542685	500
chr14	58826155	NA	INS_BND	NA	SVEngine_1323_1_662	SVEngine_1323_2_662	chr9	11066968	11067968	1000
chr9	11066968	NA	INS_BND	NA	SVEngine_1323_2_662	SVEngine_1323_1_662	chr9	11066968	11067968	1000
chr14	58826155	NA	INS_BND	NA	SVEngine_1324_1_662	SVEngine_1324_2_662	chr9	11066968	11067968	1000
chr9	11067968	NA	INS_BND	NA	SVEngine_1324_2_662	SVEngine_1324_1_662	chr9	11066968	11067968	1000
chr8	51247308	NA	INS_BND	NA	SVEngine_1325_1_663	SVEngine_1325_2_663	chr13	51862816	51863816	1000
chr13	51862816	NA	INS_BND	NA	SVEngine_1325_2_663	SVEngine_1325_1_663	chr13	51862816	51863816	1000
chr8	51247308	NA	INS_BND	NA	SVEngine_1326_1_663	SVEngine_1326_2_663	chr13	51862816	51863816	1000
chr13	51863816	NA	INS_BND	NA	SVEngine_1326_2_663	SVEngine_1326_1_663	chr13	51862816	51863816	1000
chr11	118755404	NA	INS_BND	NA	SVEngine_1327_1_664	SVEngine_1327_2_664	chr12	44699948	44700948	1000
chr12	44699948	NA	INS_BND	NA	SVEngine_1327_2_664	SVEngine_1327_1_664	chr12	44699948	44700948	1000
chr11	118755404	NA	INS_BND	NA	SVEngine_1328_1_664	SVEngine_1328_2_664	chr12	44699948	44700948	1000
chr12	44700948	NA	INS_BND	NA	SVEngine_1328_2_664	SVEngine_1328_1_664	chr12	44699948	44700948	1000
chr12	64481495	NA	INS_BND	NA	SVEngine_1329_1_665	SVEngine_1329_2_665	chr2	152309610	152310610	1000
chr2	152309610	NA	INS_BND	NA	SVEngine_1329_2_665	SVEngine_1329_1_665	chr2	152309610	152310610	1000
chr12	64481495	NA	INS_BND	NA	SVEngine_1330_1_665	SVEngine_1330_2_665	chr2	152309610	152310610	1000
chr2	152310610	NA	INS_BND	NA	SVEngine_1330_2_665	SVEngine_1330_1_665	chr2	152309610	152310610	1000
chr12	86126326	NA	INS_BND	NA	SVEngine_1331_1_666	SVEngine_1331_2_666	chr5	90714087	90715087	1000
chr5	90714087	NA	INS_BND	NA	SVEngine_1331_2_666	SVEngine_1331_1_666	chr5	90714087	90715087	1000
chr12	86126326	NA	INS_BND	NA	SVEngine_1332_1_666	SVEngine_1332_2_666	chr5	90714087	90715087	1000
chr5	90715087	NA	INS_BND	NA	SVEngine_1332_2_666	SVEngine_1332_1_666	chr5	90714087	90715087	1000
chr7	35819956	NA	INS_BND	NA	SVEngine_1333_1_667	SVEngine_1333_2_667	chr7	68256989	68257989	1000
chr7	68256989	NA	INS_BND	NA	SVEngine_1333_2_667	SVEngine_1333_1_667	chr7	68256989	68257989	1000
chr7	35819956	NA	INS_BND	NA	SVEngine_1334_1_667	SVEngine_1334_2_667	chr7	68256989	68257989	1000
chr7	68257989	NA	INS_BND	NA	SVEngine_1334_2_667	SVEngine_1334_1_667	chr7	68256989	68257989	1000
chr11	97665925	NA	INS_BND	NA	SVEngine_1335_1_668	SVEngine_1335_2_668	chr22	15189343	15190343	1000
chr22	15189343	NA	INS_BND	NA	SVEngine_1335_2_668	SVEngine_1335_1_668	chr22	15189343	15190343	1000
chr11	97665925	NA	INS_BND	NA	SVEngine_1336_1_668	SVEngine_1336_2_668	chr22	15189343	15190343	1000
chr22	15190343	NA	INS_BND	NA	SVEngine_1336_2_668	SVEngine_1336_1_668	chr22	15189343	15190343	1000
chrX	5141859	NA	INS_BND	NA	SVEngine_1337_1_669	SVEngine_1337_2_669	chr20	60666490	60667490	1000
chr20	60666490	NA	INS_BND	NA	SVEngine_1337_2_669	SVEngine_1337_1_669	chr20	60666490	60667490	1000
chrX	5141859	NA	INS_BND	NA	SVEngine_1338_1_669	SVEngine_1338_2_669	chr20	60666490	60667490	1000
chr20	60667490	NA	INS_BND	NA	SVEngine_1338_2_669	SVEngine_1338_1_669	chr20	60666490	60667490	1000
chr3	112786273	NA	INS_BND	NA	SVEngine_1339_1_670	SVEngine_1339_2_670	chr17	5955567	5956567	1000
chr17	5955567	NA	INS_BND	NA	SVEngine_1339_2_670	SVEngine_1339_1_670	chr17	5955567	5956567	1000
chr3	112786273	NA	INS_BND	NA	SVEngine_1340_1_670	SVEngine_1340_2_670	chr17	5955567	5956567	1000
chr17	5956567	NA	INS_BND	NA	SVEngine_1340_2_670	SVEngine_1340_1_670	chr17	5955567	5956567	1000
chr2	144830967	NA	INS_BND	NA	SVEngine_1341_1_671	SVEngine_1341_2_671	chr6	137416340	137417340	1000
chr6	137416340	NA	INS_BND	NA	SVEngine_1341_2_671	SVEngine_1341_1_671	chr6	137416340	137417340	1000
chr2	144830967	NA	INS_BND	NA	SVEngine_1342_1_671	SVEngine_1342_2_671	chr6	137416340	137417340	1000
chr6	137417340	NA	INS_BND	NA	SVEngine_1342_2_671	SVEngine_1342_1_671	chr6	137416340	137417340	1000
chr8	95429693	NA	INS_BND	NA	SVEngine_1343_1_672	SVEngine_1343_2_672	chr8	87843217	87844217	1000
chr8	87843217	NA	INS_BND	NA	SVEngine_1343_2_672	SVEngine_1343_1_672	chr8	87843217	87844217	1000
chr8	95429693	NA	INS_BND	NA	SVEngine_1344_1_672	SVEngine_1344_2_672	chr8	87843217	87844217	1000
chr8	87844217	NA	INS_BND	NA	SVEngine_1344_2_672	SVEngine_1344_1_672	chr8	87843217	87844217	1000
chrX	75172896	NA	INS_BND	NA	SVEngine_1345_1_673	SVEngine_1345_2_673	chr5	128598829	128599829	1000
chr5	128598829	NA	INS_BND	NA	SVEngine_1345_2_673	SVEngine_1345_1_673	chr5	128598829	128599829	1000
chrX	75172896	NA	INS_BND	NA	SVEngine_1346_1_673	SVEngine_1346_2_673	chr5	128598829	128599829	1000
chr5	128599829	NA	INS_BND	NA	SVEngine_1346_2_673	SVEngine_1346_1_673	chr5	128598829	128599829	1000
chr6	160553417	NA	INS_BND	NA	SVEngine_1347_1_674	SVEngine_1347_2_674	chr5	26387755	26388755	1000
chr5	26387755	NA	INS_BND	NA	SVEngine_1347_2_674	SVEngine_1347_1_674	chr5	26387755	26388755	1000
chr6	160553417	NA	INS_BND	NA	SVEngine_1348_1_674	SVEngine_1348_2_674	chr5	26387755	26388755	1000
chr5	26388755	NA	INS_BND	NA	SVEngine_1348_2_674	SVEngine_1348_1_674	chr5	26387755	26388755	1000
chr9	71730804	NA	INS_BND	NA	SVEngine_1349_1_675	SVEngine_1349_2_675	chr22	38373320	38374320	1000
chr22	38373320	NA	INS_BND	NA	SVEngine_1349_2_675	SVEngine_1349_1_675	chr22	38373320	38374320	1000
chr9	71730804	NA	INS_BND	NA	SVEngine_1350_1_675	SVEngine_1350_2_675	chr22	38373320	38374320	1000
chr22	38374320	NA	INS_BND	NA	SVEngine_1350_2_675	SVEngine_1350_1_675	chr22	38373320	38374320	1000
chr9	42614448	NA	INS_BND	NA	SVEngine_1351_1_676	SVEngine_1351_2_676	chr18	52494225	52495225	1000
chr18	52494225	NA	INS_BND	NA	SVEngine_1351_2_676	SVEngine_1351_1_676	chr18	52494225	52495225	1000
chr9	42614448	NA	INS_BND	NA	SVEngine_1352_1_676	SVEngine_1352_2_676	chr18	52494225	52495225	1000
chr18	52495225	NA	INS_BND	NA	SVEngine_1352_2_676	SVEngine_1352_1_676	chr18	52494225	52495225	1000
chr12	39602097	NA	INS_BND	NA	SVEngine_1353_1_677	SVEngine_1353_2_677	chr22	24332408	24334408	2000
chr22	24332408	NA	INS_BND	NA	SVEngine_1353_2_677	SVEngine_1353_1_677	chr22	24332408	24334408	2000
chr12	39602097	NA	INS_BND	NA	SVEngine_1354_1_677	SVEngine_1354_2_677	chr22	24332408	24334408	2000
chr22	24334408	NA	INS_BND	NA	SVEngine_1354_2_677	SVEngine_1354_1_677	chr22	24332408	24334408	2000
chr16	9482942	NA	INS_BND	NA	SVEngine_1355_1_678	SVEngine_1355_2_678	chr18	25305357	25307357	2000
chr18	25305357	NA	INS_BND	NA	SVEngine_1355_2_678	SVEngine_1355_1_678	chr18	25305357	25307357	2000
chr16	9482942	NA	INS_BND	NA	SVEngine_1356_1_678	SVEngine_1356_2_678	chr18	25305357	25307357	2000
chr18	25307357	NA	INS_BND	NA	SVEngine_1356_2_678	SVEngine_1356_1_678	chr18	25305357	25307357	2000
chr1	232009633	NA	INS_BND	NA	SVEngine_1357_1_679	SVEngine_1357_2_679	chr16	30269538	30271538	2000
chr16	30269538	NA	INS_BND	NA	SVEngine_1357_2_679	SVEngine_1357_1_679	chr16	30269538	30271538	2000
chr1	232009633	NA	INS_BND	NA	SVEngine_1358_1_679	SVEngine_1358_2_679	chr16	30269538	30271538	2000
chr16	30271538	NA	INS_BND	NA	SVEngine_1358_2_679	SVEngine_1358_1_679	chr16	30269538	30271538	2000
chr6	135017685	NA	INS_BND	NA	SVEngine_1359_1_680	SVEngine_1359_2_680	chr16	20250120	20252120	2000
chr16	20250120	NA	INS_BND	NA	SVEngine_1359_2_680	SVEngine_1359_1_680	chr16	20250120	20252120	2000
chr6	135017685	NA	INS_BND	NA	SVEngine_1360_1_680	SVEngine_1360_2_680	chr16	20250120	20252120	2000
chr16	20252120	NA	INS_BND	NA	SVEngine_1360_2_680	SVEngine_1360_1_680	chr16	20250120	20252120	2000
chrX	13433869	NA	INS_BND	NA	SVEngine_1361_1_681	SVEngine_1361_2_681	chr10	42242228	42244228	2000
chr10	42242228	NA	INS_BND	NA	SVEngine_1361_2_681	SVEngine_1361_1_681	chr10	42242228	42244228	2000
chrX	13433869	NA	INS_BND	NA	SVEngine_1362_1_681	SVEngine_1362_2_681	chr10	42242228	42244228	2000
chr10	42244228	NA	INS_BND	NA	SVEngine_1362_2_681	SVEngine_1362_1_681	chr10	42242228	42244228	2000
chrX	72195273	NA	INS_BND	NA	SVEngine_1363_1_682	SVEngine_1363_2_682	chr17	2466737	2468737	2000
chr17	2466737	NA	INS_BND	NA	SVEngine_1363_2_682	SVEngine_1363_1_682	chr17	2466737	2468737	2000
chrX	72195273	NA	INS_BND	NA	SVEngine_1364_1_682	SVEngine_1364_2_682	chr17	2466737	2468737	2000
chr17	2468737	NA	INS_BND	NA	SVEngine_1364_2_682	SVEngine_1364_1_682	chr17	2466737	2468737	2000
chr14	90169991	NA	INS_BND	NA	SVEngine_1365_1_683	SVEngine_1365_2_683	chr16	46545349	46547349	2000
chr16	46545349	NA	INS_BND	NA	SVEngine_1365_2_683	SVEngine_1365_1_683	chr16	46545349	46547349	2000
chr14	90169991	NA	INS_BND	NA	SVEngine_1366_1_683	SVEngine_1366_2_683	chr16	46545349	46547349	2000
chr16	46547349	NA	INS_BND	NA	SVEngine_1366_2_683	SVEngine_1366_1_683	chr16	46545349	46547349	2000
chr8	30987236	NA	INS_BND	NA	SVEngine_1367_1_684	SVEngine_1367_2_684	chr7	51562184	51564184	2000
chr7	51562184	NA	INS_BND	NA	SVEngine_1367_2_684	SVEngine_1367_1_684	chr7	51562184	51564184	2000
chr8	30987236	NA	INS_BND	NA	SVEngine_1368_1_684	SVEngine_1368_2_684	chr7	51562184	51564184	2000
chr7	51564184	NA	INS_BND	NA	SVEngine_1368_2_684	SVEngine_1368_1_684	chr7	51562184	51564184	2000
chr8	20560132	NA	INS_BND	NA	SVEngine_1369_1_685	SVEngine_1369_2_685	chr8	91621837	91623837	2000
chr8	91621837	NA	INS_BND	NA	SVEngine_1369_2_685	SVEngine_1369_1_685	chr8	91621837	91623837	2000
chr8	20560132	NA	INS_BND	NA	SVEngine_1370_1_685	SVEngine_1370_2_685	chr8	91621837	91623837	2000
chr8	91623837	NA	INS_BND	NA	SVEngine_1370_2_685	SVEngine_1370_1_685	chr8	91621837	91623837	2000
chr9	79547457	NA	INS_BND	NA	SVEngine_1371_1_686	SVEngine_1371_2_686	chrX	140512333	140514333	2000
chrX	140512333	NA	INS_BND	NA	SVEngine_1371_2_686	SVEngine_1371_1_686	chrX	140512333	140514333	2000
chr9	79547457	NA	INS_BND	NA	SVEngine_1372_1_686	SVEngine_1372_2_686	chrX	140512333	140514333	2000
chrX	140514333	NA	INS_BND	NA	SVEngine_1372_2_686	SVEngine_1372_1_686	chrX	140512333	140514333	2000
chr7	86544313	NA	INS_BND	NA	SVEngine_1373_1_687	SVEngine_1373_2_687	chr7	5407429	5409429	2000
chr7	5407429	NA	INS_BND	NA	SVEngine_1373_2_687	SVEngine_1373_1_687	chr7	5407429	5409429	2000
chr7	86544313	NA	INS_BND	NA	SVEngine_1374_1_687	SVEngine_1374_2_687	chr7	5407429	5409429	2000
chr7	5409429	NA	INS_BND	NA	SVEngine_1374_2_687	SVEngine_1374_1_687	chr7	5407429	5409429	2000
chr10	37256118	NA	INS_BND	NA	SVEngine_1375_1_688	SVEngine_1375_2_688	chr9	1728792	1730792	2000
chr9	1728792	NA	INS_BND	NA	SVEngine_1375_2_688	SVEngine_1375_1_688	chr9	1728792	1730792	2000
chr10	37256118	NA	INS_BND	NA	SVEngine_1376_1_688	SVEngine_1376_2_688	chr9	1728792	1730792	2000
chr9	1730792	NA	INS_BND	NA	SVEngine_1376_2_688	SVEngine_1376_1_688	chr9	1728792	1730792	2000
chr5	61213445	NA	INS_BND	NA	SVEngine_1377_1_689	SVEngine_1377_2_689	chr2	121015279	121017279	2000
chr2	121015279	NA	INS_BND	NA	SVEngine_1377_2_689	SVEngine_1377_1_689	chr2	121015279	121017279	2000
chr5	61213445	NA	INS_BND	NA	SVEngine_1378_1_689	SVEngine_1378_2_689	chr2	121015279	121017279	2000
chr2	121017279	NA	INS_BND	NA	SVEngine_1378_2_689	SVEngine_1378_1_689	chr2	121015279	121017279	2000
chr3	121504222	NA	INS_BND	NA	SVEngine_1379_1_690	SVEngine_1379_2_690	chr3	22780305	22782305	2000
chr3	22780305	NA	INS_BND	NA	SVEngine_1379_2_690	SVEngine_1379_1_690	chr3	22780305	22782305	2000
chr3	121504222	NA	INS_BND	NA	SVEngine_1380_1_690	SVEngine_1380_2_690	chr3	22780305	22782305	2000
chr3	22782305	NA	INS_BND	NA	SVEngine_1380_2_690	SVEngine_1380_1_690	chr3	22780305	22782305	2000
chr9	129068204	NA	INS_BND	NA	SVEngine_1381_1_691	SVEngine_1381_2_691	chr2	204512393	204514393	2000
chr2	204512393	NA	INS_BND	NA	SVEngine_1381_2_691	SVEngine_1381_1_691	chr2	204512393	204514393	2000
chr9	129068204	NA	INS_BND	NA	SVEngine_1382_1_691	SVEngine_1382_2_691	chr2	204512393	204514393	2000
chr2	204514393	NA	INS_BND	NA	SVEngine_1382_2_691	SVEngine_1382_1_691	chr2	204512393	204514393	2000
chr6	99983130	NA	INS_BND	NA	SVEngine_1383_1_692	SVEngine_1383_2_692	chr3	169312772	169314772	2000
chr3	169312772	NA	INS_BND	NA	SVEngine_1383_2_692	SVEngine_1383_1_692	chr3	169312772	169314772	2000
chr6	99983130	NA	INS_BND	NA	SVEngine_1384_1_692	SVEngine_1384_2_692	chr3	169312772	169314772	2000
chr3	169314772	NA	INS_BND	NA	SVEngine_1384_2_692	SVEngine_1384_1_692	chr3	169312772	169314772	2000
chr1	9636232	NA	INS_BND	NA	SVEngine_1385_1_693	SVEngine_1385_2_693	chr2	85909313	85911313	2000
chr2	85909313	NA	INS_BND	NA	SVEngine_1385_2_693	SVEngine_1385_1_693	chr2	85909313	85911313	2000
chr1	9636232	NA	INS_BND	NA	SVEngine_1386_1_693	SVEngine_1386_2_693	chr2	85909313	85911313	2000
chr2	85911313	NA	INS_BND	NA	SVEngine_1386_2_693	SVEngine_1386_1_693	chr2	85909313	85911313	2000
chrX	95946801	NA	INS_BND	NA	SVEngine_1387_1_694	SVEngine_1387_2_694	chr14	60797305	60799305	2000
chr14	60797305	NA	INS_BND	NA	SVEngine_1387_2_694	SVEngine_1387_1_694	chr14	60797305	60799305	2000
chrX	95946801	NA	INS_BND	NA	SVEngine_1388_1_694	SVEngine_1388_2_694	chr14	60797305	60799305	2000
chr14	60799305	NA	INS_BND	NA	SVEngine_1388_2_694	SVEngine_1388_1_694	chr14	60797305	60799305	2000
chr3	137419507	NA	INS_BND	NA	SVEngine_1389_1_695	SVEngine_1389_2_695	chr1	152844366	152846366	2000
chr1	152844366	NA	INS_BND	NA	SVEngine_1389_2_695	SVEngine_1389_1_695	chr1	152844366	152846366	2000
chr3	137419507	NA	INS_BND	NA	SVEngine_1390_1_695	SVEngine_1390_2_695	chr1	152844366	152846366	2000
chr1	152846366	NA	INS_BND	NA	SVEngine_1390_2_695	SVEngine_1390_1_695	chr1	152844366	152846366	2000
chr1	163732368	NA	INS_BND	NA	SVEngine_1391_1_696	SVEngine_1391_2_696	chr6	109789017	109791017	2000
chr6	109789017	NA	INS_BND	NA	SVEngine_1391_2_696	SVEngine_1391_1_696	chr6	109789017	109791017	2000
chr1	163732368	NA	INS_BND	NA	SVEngine_1392_1_696	SVEngine_1392_2_696	chr6	109789017	109791017	2000
chr6	109791017	NA	INS_BND	NA	SVEngine_1392_2_696	SVEngine_1392_1_696	chr6	109789017	109791017	2000
chr1	41973040	NA	INS_BND	NA	SVEngine_1393_1_697	SVEngine_1393_2_697	chr6	39959950	39961950	2000
chr6	39959950	NA	INS_BND	NA	SVEngine_1393_2_697	SVEngine_1393_1_697	chr6	39959950	39961950	2000
chr1	41973040	NA	INS_BND	NA	SVEngine_1394_1_697	SVEngine_1394_2_697	chr6	39959950	39961950	2000
chr6	39961950	NA	INS_BND	NA	SVEngine_1394_2_697	SVEngine_1394_1_697	chr6	39959950	39961950	2000
chr13	40925475	NA	INS_BND	NA	SVEngine_1395_1_698	SVEngine_1395_2_698	chr2	201148973	201150973	2000
chr2	201148973	NA	INS_BND	NA	SVEngine_1395_2_698	SVEngine_1395_1_698	chr2	201148973	201150973	2000
chr13	40925475	NA	INS_BND	NA	SVEngine_1396_1_698	SVEngine_1396_2_698	chr2	201148973	201150973	2000
chr2	201150973	NA	INS_BND	NA	SVEngine_1396_2_698	SVEngine_1396_1_698	chr2	201148973	201150973	2000
chr4	81977650	NA	INS_BND	NA	SVEngine_1397_1_699	SVEngine_1397_2_699	chr14	92817712	92819712	2000
chr14	92817712	NA	INS_BND	NA	SVEngine_1397_2_699	SVEngine_1397_1_699	chr14	92817712	92819712	2000
chr4	81977650	NA	INS_BND	NA	SVEngine_1398_1_699	SVEngine_1398_2_699	chr14	92817712	92819712	2000
chr14	92819712	NA	INS_BND	NA	SVEngine_1398_2_699	SVEngine_1398_1_699	chr14	92817712	92819712	2000
chr5	154693546	NA	INS_BND	NA	SVEngine_1399_1_700	SVEngine_1399_2_700	chr11	116400652	116405652	5000
chr11	116400652	NA	INS_BND	NA	SVEngine_1399_2_700	SVEngine_1399_1_700	chr11	116400652	116405652	5000
chr5	154693546	NA	INS_BND	NA	SVEngine_1400_1_700	SVEngine_1400_2_700	chr11	116400652	116405652	5000
chr11	116405652	NA	INS_BND	NA	SVEngine_1400_2_700	SVEngine_1400_1_700	chr11	116400652	116405652	5000
chr4	157535011	NA	INS_BND	NA	SVEngine_1401_1_701	SVEngine_1401_2_701	chr2	119566224	119571224	5000
chr2	119566224	NA	INS_BND	NA	SVEngine_1401_2_701	SVEngine_1401_1_701	chr2	119566224	119571224	5000
chr4	157535011	NA	INS_BND	NA	SVEngine_1402_1_701	SVEngine_1402_2_701	chr2	119566224	119571224	5000
chr2	119571224	NA	INS_BND	NA	SVEngine_1402_2_701	SVEngine_1402_1_701	chr2	119566224	119571224	5000
chr4	146562514	NA	INS_BND	NA	SVEngine_1403_1_702	SVEngine_1403_2_702	chrY	3106080	3111080	5000
chrY	3106080	NA	INS_BND	NA	SVEngine_1403_2_702	SVEngine_1403_1_702	chrY	3106080	3111080	5000
chr4	146562514	NA	INS_BND	NA	SVEngine_1404_1_702	SVEngine_1404_2_702	chrY	3106080	3111080	5000
chrY	3111080	NA	INS_BND	NA	SVEngine_1404_2_702	SVEngine_1404_1_702	chrY	3106080	3111080	5000
chr11	22601092	NA	INS_BND	NA	SVEngine_1405_1_703	SVEngine_1405_2_703	chr20	63244133	63249133	5000
chr20	63244133	NA	INS_BND	NA	SVEngine_1405_2_703	SVEngine_1405_1_703	chr20	63244133	63249133	5000
chr11	22601092	NA	INS_BND	NA	SVEngine_1406_1_703	SVEngine_1406_2_703	chr20	63244133	63249133	5000
chr20	63249133	NA	INS_BND	NA	SVEngine_1406_2_703	SVEngine_1406_1_703	chr20	63244133	63249133	5000
chr21	43393760	NA	INS_BND	NA	SVEngine_1407_1_704	SVEngine_1407_2_704	chr7	81782981	81787981	5000
chr7	81782981	NA	INS_BND	NA	SVEngine_1407_2_704	SVEngine_1407_1_704	chr7	81782981	81787981	5000
chr21	43393760	NA	INS_BND	NA	SVEngine_1408_1_704	SVEngine_1408_2_704	chr7	81782981	81787981	5000
chr7	81787981	NA	INS_BND	NA	SVEngine_1408_2_704	SVEngine_1408_1_704	chr7	81782981	81787981	5000
chr4	177759110	NA	INS_BND	NA	SVEngine_1409_1_705	SVEngine_1409_2_705	chr6	131166506	131171506	5000
chr6	131166506	NA	INS_BND	NA	SVEngine_1409_2_705	SVEngine_1409_1_705	chr6	131166506	131171506	5000
chr4	177759110	NA	INS_BND	NA	SVEngine_1410_1_705	SVEngine_1410_2_705	chr6	131166506	131171506	5000
chr6	131171506	NA	INS_BND	NA	SVEngine_1410_2_705	SVEngine_1410_1_705	chr6	131166506	131171506	5000
chr14	94077225	NA	INS_BND	NA	SVEngine_1411_1_706	SVEngine_1411_2_706	chr6	147221544	147226544	5000
chr6	147221544	NA	INS_BND	NA	SVEngine_1411_2_706	SVEngine_1411_1_706	chr6	147221544	147226544	5000
chr14	94077225	NA	INS_BND	NA	SVEngine_1412_1_706	SVEngine_1412_2_706	chr6	147221544	147226544	5000
chr6	147226544	NA	INS_BND	NA	SVEngine_1412_2_706	SVEngine_1412_1_706	chr6	147221544	147226544	5000
chr8	13784014	NA	INS_BND	NA	SVEngine_1413_1_707	SVEngine_1413_2_707	chr19	43423197	43428197	5000
chr19	43423197	NA	INS_BND	NA	SVEngine_1413_2_707	SVEngine_1413_1_707	chr19	43423197	43428197	5000
chr8	13784014	NA	INS_BND	NA	SVEngine_1414_1_707	SVEngine_1414_2_707	chr19	43423197	43428197	5000
chr19	43428197	NA	INS_BND	NA	SVEngine_1414_2_707	SVEngine_1414_1_707	chr19	43423197	43428197	5000
chr1	110633684	NA	INS_BND	NA	SVEngine_1415_1_708	SVEngine_1415_2_708	chr13	40623602	40628602	5000
chr13	40623602	NA	INS_BND	NA	SVEngine_1415_2_708	SVEngine_1415_1_708	chr13	40623602	40628602	5000
chr1	110633684	NA	INS_BND	NA	SVEngine_1416_1_708	SVEngine_1416_2_708	chr13	40623602	40628602	5000
chr13	40628602	NA	INS_BND	NA	SVEngine_1416_2_708	SVEngine_1416_1_708	chr13	40623602	40628602	5000
chr17	58408746	NA	INS_BND	NA	SVEngine_1417_1_709	SVEngine_1417_2_709	chr2	8483654	8488654	5000
chr2	8483654	NA	INS_BND	NA	SVEngine_1417_2_709	SVEngine_1417_1_709	chr2	8483654	8488654	5000
chr17	58408746	NA	INS_BND	NA	SVEngine_1418_1_709	SVEngine_1418_2_709	chr2	8483654	8488654	5000
chr2	8488654	NA	INS_BND	NA	SVEngine_1418_2_709	SVEngine_1418_1_709	chr2	8483654	8488654	5000
chr2	212506914	NA	INS_BND	NA	SVEngine_1419_1_710	SVEngine_1419_2_710	chr1	224467223	224472223	5000
chr1	224467223	NA	INS_BND	NA	SVEngine_1419_2_710	SVEngine_1419_1_710	chr1	224467223	224472223	5000
chr2	212506914	NA	INS_BND	NA	SVEngine_1420_1_710	SVEngine_1420_2_710	chr1	224467223	224472223	5000
chr1	224472223	NA	INS_BND	NA	SVEngine_1420_2_710	SVEngine_1420_1_710	chr1	224467223	224472223	5000
chr5	123871559	NA	INS_BND	NA	SVEngine_1421_1_711	SVEngine_1421_2_711	chr17	17817067	17822067	5000
chr17	17817067	NA	INS_BND	NA	SVEngine_1421_2_711	SVEngine_1421_1_711	chr17	17817067	17822067	5000
chr5	123871559	NA	INS_BND	NA	SVEngine_1422_1_711	SVEngine_1422_2_711	chr17	17817067	17822067	5000
chr17	17822067	NA	INS_BND	NA	SVEngine_1422_2_711	SVEngine_1422_1_711	chr17	17817067	17822067	5000
chr18	43426444	NA	INS_BND	NA	SVEngine_1423_1_712	SVEngine_1423_2_712	chr12	30685433	30690433	5000
chr12	30685433	NA	INS_BND	NA	SVEngine_1423_2_712	SVEngine_1423_1_712	chr12	30685433	30690433	5000
chr18	43426444	NA	INS_BND	NA	SVEngine_1424_1_712	SVEngine_1424_2_712	chr12	30685433	30690433	5000
chr12	30690433	NA	INS_BND	NA	SVEngine_1424_2_712	SVEngine_1424_1_712	chr12	30685433	30690433	5000
chr9	109782864	NA	INS_BND	NA	SVEngine_1425_1_713	SVEngine_1425_2_713	chr8	71010271	71015271	5000
chr8	71010271	NA	INS_BND	NA	SVEngine_1425_2_713	SVEngine_1425_1_713	chr8	71010271	71015271	5000
chr9	109782864	NA	INS_BND	NA	SVEngine_1426_1_713	SVEngine_1426_2_713	chr8	71010271	71015271	5000
chr8	71015271	NA	INS_BND	NA	SVEngine_1426_2_713	SVEngine_1426_1_713	chr8	71010271	71015271	5000
chr2	62380454	NA	INS_BND	NA	SVEngine_1427_1_714	SVEngine_1427_2_714	chr4	140536136	140541136	5000
chr4	140536136	NA	INS_BND	NA	SVEngine_1427_2_714	SVEngine_1427_1_714	chr4	140536136	140541136	5000
chr2	62380454	NA	INS_BND	NA	SVEngine_1428_1_714	SVEngine_1428_2_714	chr4	140536136	140541136	5000
chr4	140541136	NA	INS_BND	NA	SVEngine_1428_2_714	SVEngine_1428_1_714	chr4	140536136	140541136	5000
chr11	11833028	NA	INS_BND	NA	SVEngine_1429_1_715	SVEngine_1429_2_715	chr2	194178300	194183300	5000
chr2	194178300	NA	INS_BND	NA	SVEngine_1429_2_715	SVEngine_1429_1_715	chr2	194178300	194183300	5000
chr11	11833028	NA	INS_BND	NA	SVEngine_1430_1_715	SVEngine_1430_2_715	chr2	194178300	194183300	5000
chr2	194183300	NA	INS_BND	NA	SVEngine_1430_2_715	SVEngine_1430_1_715	chr2	194178300	194183300	5000
chr17	20486668	NA	INS_BND	NA	SVEngine_1431_1_716	SVEngine_1431_2_716	chr14	25796522	25801522	5000
chr14	25796522	NA	INS_BND	NA	SVEngine_1431_2_716	SVEngine_1431_1_716	chr14	25796522	25801522	5000
chr17	20486668	NA	INS_BND	NA	SVEngine_1432_1_716	SVEngine_1432_2_716	chr14	25796522	25801522	5000
chr14	25801522	NA	INS_BND	NA	SVEngine_1432_2_716	SVEngine_1432_1_716	chr14	25796522	25801522	5000
chr3	164522863	NA	INS_BND	NA	SVEngine_1433_1_717	SVEngine_1433_2_717	chr17	2857360	2862360	5000
chr17	2857360	NA	INS_BND	NA	SVEngine_1433_2_717	SVEngine_1433_1_717	chr17	2857360	2862360	5000
chr3	164522863	NA	INS_BND	NA	SVEngine_1434_1_717	SVEngine_1434_2_717	chr17	2857360	2862360	5000
chr17	2862360	NA	INS_BND	NA	SVEngine_1434_2_717	SVEngine_1434_1_717	chr17	2857360	2862360	5000
chr5	82906480	NA	INS_BND	NA	SVEngine_1435_1_718	SVEngine_1435_2_718	chr1	191651338	191656338	5000
chr1	191651338	NA	INS_BND	NA	SVEngine_1435_2_718	SVEngine_1435_1_718	chr1	191651338	191656338	5000
chr5	82906480	NA	INS_BND	NA	SVEngine_1436_1_718	SVEngine_1436_2_718	chr1	191651338	191656338	5000
chr1	191656338	NA	INS_BND	NA	SVEngine_1436_2_718	SVEngine_1436_1_718	chr1	191651338	191656338	5000
chr10	129876932	NA	INS_BND	NA	SVEngine_1437_1_719	SVEngine_1437_2_719	chr13	24454321	24464321	10000
chr13	24454321	NA	INS_BND	NA	SVEngine_1437_2_719	SVEngine_1437_1_719	chr13	24454321	24464321	10000
chr10	129876932	NA	INS_BND	NA	SVEngine_1438_1_719	SVEngine_1438_2_719	chr13	24454321	24464321	10000
chr13	24464321	NA	INS_BND	NA	SVEngine_1438_2_719	SVEngine_1438_1_719	chr13	24454321	24464321	10000
chr10	9138267	NA	INS_BND	NA	SVEngine_1439_1_720	SVEngine_1439_2_720	chrX	112487447	112497447	10000
chrX	112487447	NA	INS_BND	NA	SVEngine_1439_2_720	SVEngine_1439_1_720	chrX	112487447	112497447	10000
chr10	9138267	NA	INS_BND	NA	SVEngine_1440_1_720	SVEngine_1440_2_720	chrX	112487447	112497447	10000
chrX	112497447	NA	INS_BND	NA	SVEngine_1440_2_720	SVEngine_1440_1_720	chrX	112487447	112497447	10000
chr7	79864646	NA	INS_BND	NA	SVEngine_1441_1_721	SVEngine_1441_2_721	chrY	3200699	3210699	10000
chrY	3200699	NA	INS_BND	NA	SVEngine_1441_2_721	SVEngine_1441_1_721	chrY	3200699	3210699	10000
chr7	79864646	NA	INS_BND	NA	SVEngine_1442_1_721	SVEngine_1442_2_721	chrY	3200699	3210699	10000
chrY	3210699	NA	INS_BND	NA	SVEngine_1442_2_721	SVEngine_1442_1_721	chrY	3200699	3210699	10000
chr11	95872671	NA	INS_BND	NA	SVEngine_1443_1_722	SVEngine_1443_2_722	chrX	108580430	108590430	10000
chrX	108580430	NA	INS_BND	NA	SVEngine_1443_2_722	SVEngine_1443_1_722	chrX	108580430	108590430	10000
chr11	95872671	NA	INS_BND	NA	SVEngine_1444_1_722	SVEngine_1444_2_722	chrX	108580430	108590430	10000
chrX	108590430	NA	INS_BND	NA	SVEngine_1444_2_722	SVEngine_1444_1_722	chrX	108580430	108590430	10000
chrX	84116794	NA	INS_BND	NA	SVEngine_1445_1_723	SVEngine_1445_2_723	chr9	99925469	99935469	10000
chr9	99925469	NA	INS_BND	NA	SVEngine_1445_2_723	SVEngine_1445_1_723	chr9	99925469	99935469	10000
chrX	84116794	NA	INS_BND	NA	SVEngine_1446_1_723	SVEngine_1446_2_723	chr9	99925469	99935469	10000
chr9	99935469	NA	INS_BND	NA	SVEngine_1446_2_723	SVEngine_1446_1_723	chr9	99925469	99935469	10000
chrX	139755904	NA	INS_BND	NA	SVEngine_1447_1_724	SVEngine_1447_2_724	chr13	35176557	35186557	10000
chr13	35176557	NA	INS_BND	NA	SVEngine_1447_2_724	SVEngine_1447_1_724	chr13	35176557	35186557	10000
chrX	139755904	NA	INS_BND	NA	SVEngine_1448_1_724	SVEngine_1448_2_724	chr13	35176557	35186557	10000
chr13	35186557	NA	INS_BND	NA	SVEngine_1448_2_724	SVEngine_1448_1_724	chr13	35176557	35186557	10000
chr14	103150576	NA	INS_BND	NA	SVEngine_1449_1_725	SVEngine_1449_2_725	chr12	90786063	90796063	10000
chr12	90786063	NA	INS_BND	NA	SVEngine_1449_2_725	SVEngine_1449_1_725	chr12	90786063	90796063	10000
chr14	103150576	NA	INS_BND	NA	SVEngine_1450_1_725	SVEngine_1450_2_725	chr12	90786063	90796063	10000
chr12	90796063	NA	INS_BND	NA	SVEngine_1450_2_725	SVEngine_1450_1_725	chr12	90786063	90796063	10000
chr11	37063054	NA	INS_BND	NA	SVEngine_1451_1_726	SVEngine_1451_2_726	chr10	11743473	11753473	10000
chr10	11743473	NA	INS_BND	NA	SVEngine_1451_2_726	SVEngine_1451_1_726	chr10	11743473	11753473	10000
chr11	37063054	NA	INS_BND	NA	SVEngine_1452_1_726	SVEngine_1452_2_726	chr10	11743473	11753473	10000
chr10	11753473	NA	INS_BND	NA	SVEngine_1452_2_726	SVEngine_1452_1_726	chr10	11743473	11753473	10000
chr6	113165559	NA	INS_BND	NA	SVEngine_1453_1_727	SVEngine_1453_2_727	chr14	22052039	22062039	10000
chr14	22052039	NA	INS_BND	NA	SVEngine_1453_2_727	SVEngine_1453_1_727	chr14	22052039	22062039	10000
chr6	113165559	NA	INS_BND	NA	SVEngine_1454_1_727	SVEngine_1454_2_727	chr14	22052039	22062039	10000
chr14	22062039	NA	INS_BND	NA	SVEngine_1454_2_727	SVEngine_1454_1_727	chr14	22052039	22062039	10000
chr20	57350298	NA	INS_BND	NA	SVEngine_1455_1_728	SVEngine_1455_2_728	chr1	44622478	44632478	10000
chr1	44622478	NA	INS_BND	NA	SVEngine_1455_2_728	SVEngine_1455_1_728	chr1	44622478	44632478	10000
chr20	57350298	NA	INS_BND	NA	SVEngine_1456_1_728	SVEngine_1456_2_728	chr1	44622478	44632478	10000
chr1	44632478	NA	INS_BND	NA	SVEngine_1456_2_728	SVEngine_1456_1_728	chr1	44622478	44632478	10000
chr8	6823045	NA	INS_BND	NA	SVEngine_1457_1_729	SVEngine_1457_2_729	chr6	151808155	151818155	10000
chr6	151808155	NA	INS_BND	NA	SVEngine_1457_2_729	SVEngine_1457_1_729	chr6	151808155	151818155	10000
chr8	6823045	NA	INS_BND	NA	SVEngine_1458_1_729	SVEngine_1458_2_729	chr6	151808155	151818155	10000
chr6	151818155	NA	INS_BND	NA	SVEngine_1458_2_729	SVEngine_1458_1_729	chr6	151808155	151818155	10000
chr7	48619227	NA	INS_BND	NA	SVEngine_1459_1_730	SVEngine_1459_2_730	chr6	76018774	76028774	10000
chr6	76018774	NA	INS_BND	NA	SVEngine_1459_2_730	SVEngine_1459_1_730	chr6	76018774	76028774	10000
chr7	48619227	NA	INS_BND	NA	SVEngine_1460_1_730	SVEngine_1460_2_730	chr6	76018774	76028774	10000
chr6	76028774	NA	INS_BND	NA	SVEngine_1460_2_730	SVEngine_1460_1_730	chr6	76018774	76028774	10000
chr4	96817456	NA	INS_BND	NA	SVEngine_1461_1_731	SVEngine_1461_2_731	chr22	42774580	42784580	10000
chr22	42774580	NA	INS_BND	NA	SVEngine_1461_2_731	SVEngine_1461_1_731	chr22	42774580	42784580	10000
chr4	96817456	NA	INS_BND	NA	SVEngine_1462_1_731	SVEngine_1462_2_731	chr22	42774580	42784580	10000
chr22	42784580	NA	INS_BND	NA	SVEngine_1462_2_731	SVEngine_1462_1_731	chr22	42774580	42784580	10000
chr14	37486034	NA	INS_BND	NA	SVEngine_1463_1_732	SVEngine_1463_2_732	chr17	37091636	37101636	10000
chr17	37091636	NA	INS_BND	NA	SVEngine_1463_2_732	SVEngine_1463_1_732	chr17	37091636	37101636	10000
chr14	37486034	NA	INS_BND	NA	SVEngine_1464_1_732	SVEngine_1464_2_732	chr17	37091636	37101636	10000
chr17	37101636	NA	INS_BND	NA	SVEngine_1464_2_732	SVEngine_1464_1_732	chr17	37091636	37101636	10000
chr8	90792678	NA	INS_BND	NA	SVEngine_1465_1_733	SVEngine_1465_2_733	chr4	26442001	26452001	10000
chr4	26442001	NA	INS_BND	NA	SVEngine_1465_2_733	SVEngine_1465_1_733	chr4	26442001	26452001	10000
chr8	90792678	NA	INS_BND	NA	SVEngine_1466_1_733	SVEngine_1466_2_733	chr4	26442001	26452001	10000
chr4	26452001	NA	INS_BND	NA	SVEngine_1466_2_733	SVEngine_1466_1_733	chr4	26442001	26452001	10000
chr19	46812519	NA	INS_BND	NA	SVEngine_1467_1_734	SVEngine_1467_2_734	chr21	14561491	14571491	10000
chr21	14561491	NA	INS_BND	NA	SVEngine_1467_2_734	SVEngine_1467_1_734	chr21	14561491	14571491	10000
chr19	46812519	NA	INS_BND	NA	SVEngine_1468_1_734	SVEngine_1468_2_734	chr21	14561491	14571491	10000
chr21	14571491	NA	INS_BND	NA	SVEngine_1468_2_734	SVEngine_1468_1_734	chr21	14561491	14571491	10000
chr4	63970149	NA	INS_BND	NA	SVEngine_1469_1_735	SVEngine_1469_2_735	chr7	85987329	85997329	10000
chr7	85987329	NA	INS_BND	NA	SVEngine_1469_2_735	SVEngine_1469_1_735	chr7	85987329	85997329	10000
chr4	63970149	NA	INS_BND	NA	SVEngine_1470_1_735	SVEngine_1470_2_735	chr7	85987329	85997329	10000
chr7	85997329	NA	INS_BND	NA	SVEngine_1470_2_735	SVEngine_1470_1_735	chr7	85987329	85997329	10000
chr20	32182146	NA	INS_BND	NA	SVEngine_1471_1_736	SVEngine_1471_2_736	chr12	34343558	34353558	10000
chr12	34343558	NA	INS_BND	NA	SVEngine_1471_2_736	SVEngine_1471_1_736	chr12	34343558	34353558	10000
chr20	32182146	NA	INS_BND	NA	SVEngine_1472_1_736	SVEngine_1472_2_736	chr12	34343558	34353558	10000
chr12	34353558	NA	INS_BND	NA	SVEngine_1472_2_736	SVEngine_1472_1_736	chr12	34343558	34353558	10000
chr3	157143674	NA	INS_BND	NA	SVEngine_1473_1_737	SVEngine_1473_2_737	chr14	98459087	98469087	10000
chr14	98459087	NA	INS_BND	NA	SVEngine_1473_2_737	SVEngine_1473_1_737	chr14	98459087	98469087	10000
chr3	157143674	NA	INS_BND	NA	SVEngine_1474_1_737	SVEngine_1474_2_737	chr14	98459087	98469087	10000
chr14	98469087	NA	INS_BND	NA	SVEngine_1474_2_737	SVEngine_1474_1_737	chr14	98459087	98469087	10000
chrX	40736852	NA	INS_BND	NA	SVEngine_1475_1_738	SVEngine_1475_2_738	chr9	93823528	93833528	10000
chr9	93823528	NA	INS_BND	NA	SVEngine_1475_2_738	SVEngine_1475_1_738	chr9	93823528	93833528	10000
chrX	40736852	NA	INS_BND	NA	SVEngine_1476_1_738	SVEngine_1476_2_738	chr9	93823528	93833528	10000
chr9	93833528	NA	INS_BND	NA	SVEngine_1476_2_738	SVEngine_1476_1_738	chr9	93823528	93833528	10000
chr1	105583264	NA	INS_BND	NA	SVEngine_1477_1_739	SVEngine_1477_2_739	chr5	133329131	133339131	10000
chr5	133329131	NA	INS_BND	NA	SVEngine_1477_2_739	SVEngine_1477_1_739	chr5	133329131	133339131	10000
chr1	105583264	NA	INS_BND	NA	SVEngine_1478_1_739	SVEngine_1478_2_739	chr5	133329131	133339131	10000
chr5	133339131	NA	INS_BND	NA	SVEngine_1478_2_739	SVEngine_1478_1_739	chr5	133329131	133339131	10000
chr4	147593920	NA	INS_BND	NA	SVEngine_1479_1_740	SVEngine_1479_2_740	chr14	94469964	94484964	15000
chr14	94469964	NA	INS_BND	NA	SVEngine_1479_2_740	SVEngine_1479_1_740	chr14	94469964	94484964	15000
chr4	147593920	NA	INS_BND	NA	SVEngine_1480_1_740	SVEngine_1480_2_740	chr14	94469964	94484964	15000
chr14	94484964	NA	INS_BND	NA	SVEngine_1480_2_740	SVEngine_1480_1_740	chr14	94469964	94484964	15000
chr18	65699309	NA	INS_BND	NA	SVEngine_1481_1_741	SVEngine_1481_2_741	chr1	233153696	233168696	15000
chr1	233153696	NA	INS_BND	NA	SVEngine_1481_2_741	SVEngine_1481_1_741	chr1	233153696	233168696	15000
chr18	65699309	NA	INS_BND	NA	SVEngine_1482_1_741	SVEngine_1482_2_741	chr1	233153696	233168696	15000
chr1	233168696	NA	INS_BND	NA	SVEngine_1482_2_741	SVEngine_1482_1_741	chr1	233153696	233168696	15000
chrX	41858286	NA	INS_BND	NA	SVEngine_1483_1_742	SVEngine_1483_2_742	chr10	36016021	36031021	15000
chr10	36016021	NA	INS_BND	NA	SVEngine_1483_2_742	SVEngine_1483_1_742	chr10	36016021	36031021	15000
chrX	41858286	NA	INS_BND	NA	SVEngine_1484_1_742	SVEngine_1484_2_742	chr10	36016021	36031021	15000
chr10	36031021	NA	INS_BND	NA	SVEngine_1484_2_742	SVEngine_1484_1_742	chr10	36016021	36031021	15000
chr13	100314292	NA	INS_BND	NA	SVEngine_1485_1_743	SVEngine_1485_2_743	chr6	71411896	71426896	15000
chr6	71411896	NA	INS_BND	NA	SVEngine_1485_2_743	SVEngine_1485_1_743	chr6	71411896	71426896	15000
chr13	100314292	NA	INS_BND	NA	SVEngine_1486_1_743	SVEngine_1486_2_743	chr6	71411896	71426896	15000
chr6	71426896	NA	INS_BND	NA	SVEngine_1486_2_743	SVEngine_1486_1_743	chr6	71411896	71426896	15000
chr5	102992034	NA	INS_BND	NA	SVEngine_1487_1_744	SVEngine_1487_2_744	chr10	90825883	90840883	15000
chr10	90825883	NA	INS_BND	NA	SVEngine_1487_2_744	SVEngine_1487_1_744	chr10	90825883	90840883	15000
chr5	102992034	NA	INS_BND	NA	SVEngine_1488_1_744	SVEngine_1488_2_744	chr10	90825883	90840883	15000
chr10	90840883	NA	INS_BND	NA	SVEngine_1488_2_744	SVEngine_1488_1_744	chr10	90825883	90840883	15000
chr11	11485458	NA	INS_BND	NA	SVEngine_1489_1_745	SVEngine_1489_2_745	chr11	129613350	129628350	15000
chr11	129613350	NA	INS_BND	NA	SVEngine_1489_2_745	SVEngine_1489_1_745	chr11	129613350	129628350	15000
chr11	11485458	NA	INS_BND	NA	SVEngine_1490_1_745	SVEngine_1490_2_745	chr11	129613350	129628350	15000
chr11	129628350	NA	INS_BND	NA	SVEngine_1490_2_745	SVEngine_1490_1_745	chr11	129613350	129628350	15000
chr13	78259624	NA	INS_BND	NA	SVEngine_1491_1_746	SVEngine_1491_2_746	chr12	91669720	91684720	15000
chr12	91669720	NA	INS_BND	NA	SVEngine_1491_2_746	SVEngine_1491_1_746	chr12	91669720	91684720	15000
chr13	78259624	NA	INS_BND	NA	SVEngine_1492_1_746	SVEngine_1492_2_746	chr12	91669720	91684720	15000
chr12	91684720	NA	INS_BND	NA	SVEngine_1492_2_746	SVEngine_1492_1_746	chr12	91669720	91684720	15000
chrX	89663730	NA	INS_BND	NA	SVEngine_1493_1_747	SVEngine_1493_2_747	chr2	131250649	131265649	15000
chr2	131250649	NA	INS_BND	NA	SVEngine_1493_2_747	SVEngine_1493_1_747	chr2	131250649	131265649	15000
chrX	89663730	NA	INS_BND	NA	SVEngine_1494_1_747	SVEngine_1494_2_747	chr2	131250649	131265649	15000
chr2	131265649	NA	INS_BND	NA	SVEngine_1494_2_747	SVEngine_1494_1_747	chr2	131250649	131265649	15000
chr18	63387393	NA	INS_BND	NA	SVEngine_1495_1_748	SVEngine_1495_2_748	chr9	76226114	76241114	15000
chr9	76226114	NA	INS_BND	NA	SVEngine_1495_2_748	SVEngine_1495_1_748	chr9	76226114	76241114	15000
chr18	63387393	NA	INS_BND	NA	SVEngine_1496_1_748	SVEngine_1496_2_748	chr9	76226114	76241114	15000
chr9	76241114	NA	INS_BND	NA	SVEngine_1496_2_748	SVEngine_1496_1_748	chr9	76226114	76241114	15000
chr14	43334217	NA	INS_BND	NA	SVEngine_1497_1_749	SVEngine_1497_2_749	chr8	85337449	85352449	15000
chr8	85337449	NA	INS_BND	NA	SVEngine_1497_2_749	SVEngine_1497_1_749	chr8	85337449	85352449	15000
chr14	43334217	NA	INS_BND	NA	SVEngine_1498_1_749	SVEngine_1498_2_749	chr8	85337449	85352449	15000
chr8	85352449	NA	INS_BND	NA	SVEngine_1498_2_749	SVEngine_1498_1_749	chr8	85337449	85352449	15000
chr6	136154074	NA	INS_BND	NA	SVEngine_1499_1_750	SVEngine_1499_2_750	chr3	37582562	37597562	15000
chr3	37582562	NA	INS_BND	NA	SVEngine_1499_2_750	SVEngine_1499_1_750	chr3	37582562	37597562	15000
chr6	136154074	NA	INS_BND	NA	SVEngine_1500_1_750	SVEngine_1500_2_750	chr3	37582562	37597562	15000
chr3	37597562	NA	INS_BND	NA	SVEngine_1500_2_750	SVEngine_1500_1_750	chr3	37582562	37597562	15000
chr6	142316224	NA	INS_BND	NA	SVEngine_1501_1_751	SVEngine_1501_2_751	chr13	96383266	96398266	15000
chr13	96383266	NA	INS_BND	NA	SVEngine_1501_2_751	SVEngine_1501_1_751	chr13	96383266	96398266	15000
chr6	142316224	NA	INS_BND	NA	SVEngine_1502_1_751	SVEngine_1502_2_751	chr13	96383266	96398266	15000
chr13	96398266	NA	INS_BND	NA	SVEngine_1502_2_751	SVEngine_1502_1_751	chr13	96383266	96398266	15000
chr17	32640927	NA	INS_BND	NA	SVEngine_1503_1_752	SVEngine_1503_2_752	chr11	86053531	86068531	15000
chr11	86053531	NA	INS_BND	NA	SVEngine_1503_2_752	SVEngine_1503_1_752	chr11	86053531	86068531	15000
chr17	32640927	NA	INS_BND	NA	SVEngine_1504_1_752	SVEngine_1504_2_752	chr11	86053531	86068531	15000
chr11	86068531	NA	INS_BND	NA	SVEngine_1504_2_752	SVEngine_1504_1_752	chr11	86053531	86068531	15000
chr20	51150564	NA	INS_BND	NA	SVEngine_1505_1_753	SVEngine_1505_2_753	chr4	78286917	78301917	15000
chr4	78286917	NA	INS_BND	NA	SVEngine_1505_2_753	SVEngine_1505_1_753	chr4	78286917	78301917	15000
chr20	51150564	NA	INS_BND	NA	SVEngine_1506_1_753	SVEngine_1506_2_753	chr4	78286917	78301917	15000
chr4	78301917	NA	INS_BND	NA	SVEngine_1506_2_753	SVEngine_1506_1_753	chr4	78286917	78301917	15000
chr7	113492139	NA	INS_BND	NA	SVEngine_1507_1_754	SVEngine_1507_2_754	chr2	42644691	42659691	15000
chr2	42644691	NA	INS_BND	NA	SVEngine_1507_2_754	SVEngine_1507_1_754	chr2	42644691	42659691	15000
chr7	113492139	NA	INS_BND	NA	SVEngine_1508_1_754	SVEngine_1508_2_754	chr2	42644691	42659691	15000
chr2	42659691	NA	INS_BND	NA	SVEngine_1508_2_754	SVEngine_1508_1_754	chr2	42644691	42659691	15000
chr5	46069841	NA	INS_BND	NA	SVEngine_1509_1_755	SVEngine_1509_2_755	chr4	1083218	1098218	15000
chr4	1083218	NA	INS_BND	NA	SVEngine_1509_2_755	SVEngine_1509_1_755	chr4	1083218	1098218	15000
chr5	46069841	NA	INS_BND	NA	SVEngine_1510_1_755	SVEngine_1510_2_755	chr4	1083218	1098218	15000
chr4	1098218	NA	INS_BND	NA	SVEngine_1510_2_755	SVEngine_1510_1_755	chr4	1083218	1098218	15000
chr11	43562170	NA	INS_BND	NA	SVEngine_1511_1_756	SVEngine_1511_2_756	chrX	21031955	21046955	15000
chrX	21031955	NA	INS_BND	NA	SVEngine_1511_2_756	SVEngine_1511_1_756	chrX	21031955	21046955	15000
chr11	43562170	NA	INS_BND	NA	SVEngine_1512_1_756	SVEngine_1512_2_756	chrX	21031955	21046955	15000
chrX	21046955	NA	INS_BND	NA	SVEngine_1512_2_756	SVEngine_1512_1_756	chrX	21031955	21046955	15000
chr7	128274422	NA	INS_BND	NA	SVEngine_1513_1_757	SVEngine_1513_2_757	chr3	8042617	8057617	15000
chr3	8042617	NA	INS_BND	NA	SVEngine_1513_2_757	SVEngine_1513_1_757	chr3	8042617	8057617	15000
chr7	128274422	NA	INS_BND	NA	SVEngine_1514_1_757	SVEngine_1514_2_757	chr3	8042617	8057617	15000
chr3	8057617	NA	INS_BND	NA	SVEngine_1514_2_757	SVEngine_1514_1_757	chr3	8042617	8057617	15000
chr8	76259674	NA	INS_BND	NA	SVEngine_1515_1_758	SVEngine_1515_2_758	chr7	16349479	16364479	15000
chr7	16349479	NA	INS_BND	NA	SVEngine_1515_2_758	SVEngine_1515_1_758	chr7	16349479	16364479	15000
chr8	76259674	NA	INS_BND	NA	SVEngine_1516_1_758	SVEngine_1516_2_758	chr7	16349479	16364479	15000
chr7	16364479	NA	INS_BND	NA	SVEngine_1516_2_758	SVEngine_1516_1_758	chr7	16349479	16364479	15000
chr7	61265480	NA	INS_BND	NA	SVEngine_1517_1_759	SVEngine_1517_2_759	chr1	77454581	77554581	100000
chr1	77454581	NA	INS_BND	NA	SVEngine_1517_2_759	SVEngine_1517_1_759	chr1	77454581	77554581	100000
chr7	61265480	NA	INS_BND	NA	SVEngine_1518_1_759	SVEngine_1518_2_759	chr1	77454581	77554581	100000
chr1	77554581	NA	INS_BND	NA	SVEngine_1518_2_759	SVEngine_1518_1_759	chr1	77454581	77554581	100000
chr9	17691365	NA	INS_BND	NA	SVEngine_1519_1_760	SVEngine_1519_2_760	chr4	125887497	125987497	100000
chr4	125887497	NA	INS_BND	NA	SVEngine_1519_2_760	SVEngine_1519_1_760	chr4	125887497	125987497	100000
chr9	17691365	NA	INS_BND	NA	SVEngine_1520_1_760	SVEngine_1520_2_760	chr4	125887497	125987497	100000
chr4	125987497	NA	INS_BND	NA	SVEngine_1520_2_760	SVEngine_1520_1_760	chr4	125887497	125987497	100000
chr3	101665993	NA	INS_BND	NA	SVEngine_1521_1_761	SVEngine_1521_2_761	chr2	30253650	30353650	100000
chr2	30253650	NA	INS_BND	NA	SVEngine_1521_2_761	SVEngine_1521_1_761	chr2	30253650	30353650	100000
chr3	101665993	NA	INS_BND	NA	SVEngine_1522_1_761	SVEngine_1522_2_761	chr2	30253650	30353650	100000
chr2	30353650	NA	INS_BND	NA	SVEngine_1522_2_761	SVEngine_1522_1_761	chr2	30253650	30353650	100000
chr7	24777802	NA	INS_BND	NA	SVEngine_1523_1_762	SVEngine_1523_2_762	chr1	101066016	101166016	100000
chr1	101066016	NA	INS_BND	NA	SVEngine_1523_2_762	SVEngine_1523_1_762	chr1	101066016	101166016	100000
chr7	24777802	NA	INS_BND	NA	SVEngine_1524_1_762	SVEngine_1524_2_762	chr1	101066016	101166016	100000
chr1	101166016	NA	INS_BND	NA	SVEngine_1524_2_762	SVEngine_1524_1_762	chr1	101066016	101166016	100000
chr17	67308490	NA	INS_BND	NA	SVEngine_1525_1_763	SVEngine_1525_2_763	chr7	37394111	37494111	100000
chr7	37394111	NA	INS_BND	NA	SVEngine_1525_2_763	SVEngine_1525_1_763	chr7	37394111	37494111	100000
chr17	67308490	NA	INS_BND	NA	SVEngine_1526_1_763	SVEngine_1526_2_763	chr7	37394111	37494111	100000
chr7	37494111	NA	INS_BND	NA	SVEngine_1526_2_763	SVEngine_1526_1_763	chr7	37394111	37494111	100000
chr2	198061965	NA	INS_BND	NA	SVEngine_1527_1_764	SVEngine_1527_2_764	chr11	55803502	55903502	100000
chr11	55803502	NA	INS_BND	NA	SVEngine_1527_2_764	SVEngine_1527_1_764	chr11	55803502	55903502	100000
chr2	198061965	NA	INS_BND	NA	SVEngine_1528_1_764	SVEngine_1528_2_764	chr11	55803502	55903502	100000
chr11	55903502	NA	INS_BND	NA	SVEngine_1528_2_764	SVEngine_1528_1_764	chr11	55803502	55903502	100000
chr7	91435923	NA	INS_BND	NA	SVEngine_1529_1_765	SVEngine_1529_2_765	chr8	28057315	28157315	100000
chr8	28057315	NA	INS_BND	NA	SVEngine_1529_2_765	SVEngine_1529_1_765	chr8	28057315	28157315	100000
chr7	91435923	NA	INS_BND	NA	SVEngine_1530_1_765	SVEngine_1530_2_765	chr8	28057315	28157315	100000
chr8	28157315	NA	INS_BND	NA	SVEngine_1530_2_765	SVEngine_1530_1_765	chr8	28057315	28157315	100000
chr13	47038884	NA	INS_BND	NA	SVEngine_1531_1_766	SVEngine_1531_2_766	chr17	73966150	74066150	100000
chr17	73966150	NA	INS_BND	NA	SVEngine_1531_2_766	SVEngine_1531_1_766	chr17	73966150	74066150	100000
chr13	47038884	NA	INS_BND	NA	SVEngine_1532_1_766	SVEngine_1532_2_766	chr17	73966150	74066150	100000
chr17	74066150	NA	INS_BND	NA	SVEngine_1532_2_766	SVEngine_1532_1_766	chr17	73966150	74066150	100000
chr7	79309831	NA	INS_BND	NA	SVEngine_1533_1_767	SVEngine_1533_2_767	chr3	66108156	66208156	100000
chr3	66108156	NA	INS_BND	NA	SVEngine_1533_2_767	SVEngine_1533_1_767	chr3	66108156	66208156	100000
chr7	79309831	NA	INS_BND	NA	SVEngine_1534_1_767	SVEngine_1534_2_767	chr3	66108156	66208156	100000
chr3	66208156	NA	INS_BND	NA	SVEngine_1534_2_767	SVEngine_1534_1_767	chr3	66108156	66208156	100000
chr1	166643835	NA	INS_BND	NA	SVEngine_1535_1_768	SVEngine_1535_2_768	chr11	103841006	103941006	100000
chr11	103841006	NA	INS_BND	NA	SVEngine_1535_2_768	SVEngine_1535_1_768	chr11	103841006	103941006	100000
chr1	166643835	NA	INS_BND	NA	SVEngine_1536_1_768	SVEngine_1536_2_768	chr11	103841006	103941006	100000
chr11	103941006	NA	INS_BND	NA	SVEngine_1536_2_768	SVEngine_1536_1_768	chr11	103841006	103941006	100000
chr9	14469018	NA	INS_BND	NA	SVEngine_1537_1_769	SVEngine_1537_2_769	chr7	35244069	35344069	100000
chr7	35244069	NA	INS_BND	NA	SVEngine_1537_2_769	SVEngine_1537_1_769	chr7	35244069	35344069	100000
chr9	14469018	NA	INS_BND	NA	SVEngine_1538_1_769	SVEngine_1538_2_769	chr7	35244069	35344069	100000
chr7	35344069	NA	INS_BND	NA	SVEngine_1538_2_769	SVEngine_1538_1_769	chr7	35244069	35344069	100000
chr19	36999589	NA	INS_BND	NA	SVEngine_1539_1_770	SVEngine_1539_2_770	chr3	55718506	55818506	100000
chr3	55718506	NA	INS_BND	NA	SVEngine_1539_2_770	SVEngine_1539_1_770	chr3	55718506	55818506	100000
chr19	36999589	NA	INS_BND	NA	SVEngine_1540_1_770	SVEngine_1540_2_770	chr3	55718506	55818506	100000
chr3	55818506	NA	INS_BND	NA	SVEngine_1540_2_770	SVEngine_1540_1_770	chr3	55718506	55818506	100000
chr9	106488616	NA	INS_BND	NA	SVEngine_1541_1_771	SVEngine_1541_2_771	chrX	144939851	145039851	100000
chrX	144939851	NA	INS_BND	NA	SVEngine_1541_2_771	SVEngine_1541_1_771	chrX	144939851	145039851	100000
chr9	106488616	NA	INS_BND	NA	SVEngine_1542_1_771	SVEngine_1542_2_771	chrX	144939851	145039851	100000
chrX	145039851	NA	INS_BND	NA	SVEngine_1542_2_771	SVEngine_1542_1_771	chrX	144939851	145039851	100000
chr19	40711962	NA	INS_BND	NA	SVEngine_1543_1_772	SVEngine_1543_2_772	chr6	24628318	24728318	100000
chr6	24628318	NA	INS_BND	NA	SVEngine_1543_2_772	SVEngine_1543_1_772	chr6	24628318	24728318	100000
chr19	40711962	NA	INS_BND	NA	SVEngine_1544_1_772	SVEngine_1544_2_772	chr6	24628318	24728318	100000
chr6	24728318	NA	INS_BND	NA	SVEngine_1544_2_772	SVEngine_1544_1_772	chr6	24628318	24728318	100000
chr10	50867894	NA	INS_BND	NA	SVEngine_1545_1_773	SVEngine_1545_2_773	chr9	26229044	26329044	100000
chr9	26229044	NA	INS_BND	NA	SVEngine_1545_2_773	SVEngine_1545_1_773	chr9	26229044	26329044	100000
chr10	50867894	NA	INS_BND	NA	SVEngine_1546_1_773	SVEngine_1546_2_773	chr9	26229044	26329044	100000
chr9	26329044	NA	INS_BND	NA	SVEngine_1546_2_773	SVEngine_1546_1_773	chr9	26229044	26329044	100000
chr19	51792405	NA	INS_BND	NA	SVEngine_1547_1_774	SVEngine_1547_2_774	chr4	34909111	35009111	100000
chr4	34909111	NA	INS_BND	NA	SVEngine_1547_2_774	SVEngine_1547_1_774	chr4	34909111	35009111	100000
chr19	51792405	NA	INS_BND	NA	SVEngine_1548_1_774	SVEngine_1548_2_774	chr4	34909111	35009111	100000
chr4	35009111	NA	INS_BND	NA	SVEngine_1548_2_774	SVEngine_1548_1_774	chr4	34909111	35009111	100000
chr12	113486385	NA	INS_BND	NA	SVEngine_1549_1_775	SVEngine_1549_2_775	chr5	177329681	178329681	1000000
chr5	177329681	NA	INS_BND	NA	SVEngine_1549_2_775	SVEngine_1549_1_775	chr5	177329681	178329681	1000000
chr12	113486385	NA	INS_BND	NA	SVEngine_1550_1_775	SVEngine_1550_2_775	chr5	177329681	178329681	1000000
chr5	178329681	NA	INS_BND	NA	SVEngine_1550_2_775	SVEngine_1550_1_775	chr5	177329681	178329681	1000000
chr22	44890685	NA	INS_BND	NA	SVEngine_1551_1_776	SVEngine_1551_2_776	chr10	11745170	12745170	1000000
chr10	11745170	NA	INS_BND	NA	SVEngine_1551_2_776	SVEngine_1551_1_776	chr10	11745170	12745170	1000000
chr22	44890685	NA	INS_BND	NA	SVEngine_1552_1_776	SVEngine_1552_2_776	chr10	11745170	12745170	1000000
chr10	12745170	NA	INS_BND	NA	SVEngine_1552_2_776	SVEngine_1552_1_776	chr10	11745170	12745170	1000000
chrY	24864857	NA	INS_BND	NA	SVEngine_1553_1_777	SVEngine_1553_2_777	chr5	114503479	115503479	1000000
chr5	114503479	NA	INS_BND	NA	SVEngine_1553_2_777	SVEngine_1553_1_777	chr5	114503479	115503479	1000000
chrY	24864857	NA	INS_BND	NA	SVEngine_1554_1_777	SVEngine_1554_2_777	chr5	114503479	115503479	1000000
chr5	115503479	NA	INS_BND	NA	SVEngine_1554_2_777	SVEngine_1554_1_777	chr5	114503479	115503479	1000000
chrX	124277519	NA	INS_BND	NA	SVEngine_1555_1_778	SVEngine_1555_2_778	chr8	129430770	130430770	1000000
chr8	129430770	NA	INS_BND	NA	SVEngine_1555_2_778	SVEngine_1555_1_778	chr8	129430770	130430770	1000000
chrX	124277519	NA	INS_BND	NA	SVEngine_1556_1_778	SVEngine_1556_2_778	chr8	129430770	130430770	1000000
chr8	130430770	NA	INS_BND	NA	SVEngine_1556_2_778	SVEngine_1556_1_778	chr8	129430770	130430770	1000000
chr20	15929335	NA	INS_BND	NA	SVEngine_1557_1_779	SVEngine_1557_2_779	chr5	60779945	61779945	1000000
chr5	60779945	NA	INS_BND	NA	SVEngine_1557_2_779	SVEngine_1557_1_779	chr5	60779945	61779945	1000000
chr20	15929335	NA	INS_BND	NA	SVEngine_1558_1_779	SVEngine_1558_2_779	chr5	60779945	61779945	1000000
chr5	61779945	NA	INS_BND	NA	SVEngine_1558_2_779	SVEngine_1558_1_779	chr5	60779945	61779945	1000000
chr2	192926941	NA	INS_BND	NA	SVEngine_1559_1_780	SVEngine_1559_2_780	chr16	4626950	5626950	1000000
chr16	4626950	NA	INS_BND	NA	SVEngine_1559_2_780	SVEngine_1559_1_780	chr16	4626950	5626950	1000000
chr2	192926941	NA	INS_BND	NA	SVEngine_1560_1_780	SVEngine_1560_2_780	chr16	4626950	5626950	1000000
chr16	5626950	NA	INS_BND	NA	SVEngine_1560_2_780	SVEngine_1560_1_780	chr16	4626950	5626950	1000000
chr5	38523026	NA	INS_BND	NA	SVEngine_1561_1_781	SVEngine_1561_2_781	chr6	45274341	46274341	1000000
chr6	45274341	NA	INS_BND	NA	SVEngine_1561_2_781	SVEngine_1561_1_781	chr6	45274341	46274341	1000000
chr5	38523026	NA	INS_BND	NA	SVEngine_1562_1_781	SVEngine_1562_2_781	chr6	45274341	46274341	1000000
chr6	46274341	NA	INS_BND	NA	SVEngine_1562_2_781	SVEngine_1562_1_781	chr6	45274341	46274341	1000000
chr14	104343350	NA	INS_BND	NA	SVEngine_1563_1_782	SVEngine_1563_2_782	chr19	32257517	33257517	1000000
chr19	32257517	NA	INS_BND	NA	SVEngine_1563_2_782	SVEngine_1563_1_782	chr19	32257517	33257517	1000000
chr14	104343350	NA	INS_BND	NA	SVEngine_1564_1_782	SVEngine_1564_2_782	chr19	32257517	33257517	1000000
chr19	33257517	NA	INS_BND	NA	SVEngine_1564_2_782	SVEngine_1564_1_782	chr19	32257517	33257517	1000000
chr1	243938772	NA	INS_BND	NA	SVEngine_1565_1_783	SVEngine_1565_2_783	chr11	26896359	27896359	1000000
chr11	26896359	NA	INS_BND	NA	SVEngine_1565_2_783	SVEngine_1565_1_783	chr11	26896359	27896359	1000000
chr1	243938772	NA	INS_BND	NA	SVEngine_1566_1_783	SVEngine_1566_2_783	chr11	26896359	27896359	1000000
chr11	27896359	NA	INS_BND	NA	SVEngine_1566_2_783	SVEngine_1566_1_783	chr11	26896359	27896359	1000000
chr11	8936037	NA	INS_BND	NA	SVEngine_1567_1_784	SVEngine_1567_2_784	chr5	5346571	6346571	1000000
chr5	5346571	NA	INS_BND	NA	SVEngine_1567_2_784	SVEngine_1567_1_784	chr5	5346571	6346571	1000000
chr11	8936037	NA	INS_BND	NA	SVEngine_1568_1_784	SVEngine_1568_2_784	chr5	5346571	6346571	1000000
chr5	6346571	NA	INS_BND	NA	SVEngine_1568_2_784	SVEngine_1568_1_784	chr5	5346571	6346571	1000000
chr18	59258473	NA	INS_BND	NA	SVEngine_1569_1_785	SVEngine_1569_2_785	chr2	71533685	72533685	1000000
chr2	71533685	NA	INS_BND	NA	SVEngine_1569_2_785	SVEngine_1569_1_785	chr2	71533685	72533685	1000000
chr18	59258473	NA	INS_BND	NA	SVEngine_1570_1_785	SVEngine_1570_2_785	chr2	71533685	72533685	1000000
chr2	72533685	NA	INS_BND	NA	SVEngine_1570_2_785	SVEngine_1570_1_785	chr2	71533685	72533685	1000000
chr14	81230056	NA	INS_BND	NA	SVEngine_1571_1_786	SVEngine_1571_2_786	chrX	2847280	3847280	1000000
chrX	2847280	NA	INS_BND	NA	SVEngine_1571_2_786	SVEngine_1571_1_786	chrX	2847280	3847280	1000000
chr14	81230056	NA	INS_BND	NA	SVEngine_1572_1_786	SVEngine_1572_2_786	chrX	2847280	3847280	1000000
chrX	3847280	NA	INS_BND	NA	SVEngine_1572_2_786	SVEngine_1572_1_786	chrX	2847280	3847280	1000000
chr1	79896001	NA	INS_BND	NA	SVEngine_1573_1_787	SVEngine_1573_2_787	chr19	19853709	20853709	1000000
chr19	19853709	NA	INS_BND	NA	SVEngine_1573_2_787	SVEngine_1573_1_787	chr19	19853709	20853709	1000000
chr1	79896001	NA	INS_BND	NA	SVEngine_1574_1_787	SVEngine_1574_2_787	chr19	19853709	20853709	1000000
chr19	20853709	NA	INS_BND	NA	SVEngine_1574_2_787	SVEngine_1574_1_787	chr19	19853709	20853709	1000000
chr20	1170361	NA	INS_BND	NA	SVEngine_1575_1_788	SVEngine_1575_2_788	chr3	50114200	51114200	1000000
chr3	50114200	NA	INS_BND	NA	SVEngine_1575_2_788	SVEngine_1575_1_788	chr3	50114200	51114200	1000000
chr20	1170361	NA	INS_BND	NA	SVEngine_1576_1_788	SVEngine_1576_2_788	chr3	50114200	51114200	1000000
chr3	51114200	NA	INS_BND	NA	SVEngine_1576_2_788	SVEngine_1576_1_788	chr3	50114200	51114200	1000000
chrX	106408331	NA	INS_BND	NA	SVEngine_1577_1_789	SVEngine_1577_2_789	chr19	43432669	44432669	1000000
chr19	43432669	NA	INS_BND	NA	SVEngine_1577_2_789	SVEngine_1577_1_789	chr19	43432669	44432669	1000000
chrX	106408331	NA	INS_BND	NA	SVEngine_1578_1_789	SVEngine_1578_2_789	chr19	43432669	44432669	1000000
chr19	44432669	NA	INS_BND	NA	SVEngine_1578_2_789	SVEngine_1578_1_789	chr19	43432669	44432669	1000000
chr9	70731507	NA	INS_BND	NA	SVEngine_1579_1_790	SVEngine_1579_2_790	chr5	164023356	165023356	1000000
chr5	164023356	NA	INS_BND	NA	SVEngine_1579_2_790	SVEngine_1579_1_790	chr5	164023356	165023356	1000000
chr9	70731507	NA	INS_BND	NA	SVEngine_1580_1_790	SVEngine_1580_2_790	chr5	164023356	165023356	1000000
chr5	165023356	NA	INS_BND	NA	SVEngine_1580_2_790	SVEngine_1580_1_790	chr5	164023356	165023356	1000000
chr5	178770446	NA	INS_BND	NA	SVEngine_1581_1_791	SVEngine_1581_2_791	chr14	51234422	52234422	1000000
chr14	51234422	NA	INS_BND	NA	SVEngine_1581_2_791	SVEngine_1581_1_791	chr14	51234422	52234422	1000000
chr5	178770446	NA	INS_BND	NA	SVEngine_1582_1_791	SVEngine_1582_2_791	chr14	51234422	52234422	1000000
chr14	52234422	NA	INS_BND	NA	SVEngine_1582_2_791	SVEngine_1582_1_791	chr14	51234422	52234422	1000000
chr9	7425296	NA	INS_BND	NA	SVEngine_1583_1_792	SVEngine_1583_2_792	chr5	130470578	131470578	1000000
chr5	130470578	NA	INS_BND	NA	SVEngine_1583_2_792	SVEngine_1583_1_792	chr5	130470578	131470578	1000000
chr9	7425296	NA	INS_BND	NA	SVEngine_1584_1_792	SVEngine_1584_2_792	chr5	130470578	131470578	1000000
chr5	131470578	NA	INS_BND	NA	SVEngine_1584_2_792	SVEngine_1584_1_792	chr5	130470578	131470578	1000000
chr18	64814168	NA	INS_BND	NA	SVEngine_1585_1_793	SVEngine_1585_2_793	chr5	113767154	114767154	1000000
chr5	113767154	NA	INS_BND	NA	SVEngine_1585_2_793	SVEngine_1585_1_793	chr5	113767154	114767154	1000000
chr18	64814168	NA	INS_BND	NA	SVEngine_1586_1_793	SVEngine_1586_2_793	chr5	113767154	114767154	1000000
chr5	114767154	NA	INS_BND	NA	SVEngine_1586_2_793	SVEngine_1586_1_793	chr5	113767154	114767154	1000000
chrY	5550625	NA	INS_BND	NA	SVEngine_1587_1_794	SVEngine_1587_2_794	chr20	13779551	14779551	1000000
chr20	13779551	NA	INS_BND	NA	SVEngine_1587_2_794	SVEngine_1587_1_794	chr20	13779551	14779551	1000000
chrY	5550625	NA	INS_BND	NA	SVEngine_1588_1_794	SVEngine_1588_2_794	chr20	13779551	14779551	1000000
chr20	14779551	NA	INS_BND	NA	SVEngine_1588_2_794	SVEngine_1588_1_794	chr20	13779551	14779551	1000000
chr2	119653368	NA	INS_BND	NA	SVEngine_1589_1_795	SVEngine_1589_2_795	chr3	58161076	59161076	1000000
chr3	58161076	NA	INS_BND	NA	SVEngine_1589_2_795	SVEngine_1589_1_795	chr3	58161076	59161076	1000000
chr2	119653368	NA	INS_BND	NA	SVEngine_1590_1_795	SVEngine_1590_2_795	chr3	58161076	59161076	1000000
chr3	59161076	NA	INS_BND	NA	SVEngine_1590_2_795	SVEngine_1590_1_795	chr3	58161076	59161076	1000000
chr6	104822975	NA	INS_BND	NA	SVEngine_1591_1_796	SVEngine_1591_2_796	chrX	107292707	108292707	1000000
chrX	107292707	NA	INS_BND	NA	SVEngine_1591_2_796	SVEngine_1591_1_796	chrX	107292707	108292707	1000000
chr6	104822975	NA	INS_BND	NA	SVEngine_1592_1_796	SVEngine_1592_2_796	chrX	107292707	108292707	1000000
chrX	108292707	NA	INS_BND	NA	SVEngine_1592_2_796	SVEngine_1592_1_796	chrX	107292707	108292707	1000000
chr2	106376430	NA	INS_BND	NA	SVEngine_1593_1_797	SVEngine_1593_2_797	chr5	171871225	172871225	1000000
chr5	171871225	NA	INS_BND	NA	SVEngine_1593_2_797	SVEngine_1593_1_797	chr5	171871225	172871225	1000000
chr2	106376430	NA	INS_BND	NA	SVEngine_1594_1_797	SVEngine_1594_2_797	chr5	171871225	172871225	1000000
chr5	172871225	NA	INS_BND	NA	SVEngine_1594_2_797	SVEngine_1594_1_797	chr5	171871225	172871225	1000000
chr12	83983760	NA	INS_BND	NA	SVEngine_1595_1_798	SVEngine_1595_2_798	chr2	225258031	226258031	1000000
chr2	225258031	NA	INS_BND	NA	SVEngine_1595_2_798	SVEngine_1595_1_798	chr2	225258031	226258031	1000000
chr12	83983760	NA	INS_BND	NA	SVEngine_1596_1_798	SVEngine_1596_2_798	chr2	225258031	226258031	1000000
chr2	226258031	NA	INS_BND	NA	SVEngine_1596_2_798	SVEngine_1596_1_798	chr2	225258031	226258031	1000000
chr9	27072619	NA	INS_BND	NA	SVEngine_1597_1_799	SVEngine_1597_2_799	chr14	36864879	37864879	1000000
chr14	36864879	NA	INS_BND	NA	SVEngine_1597_2_799	SVEngine_1597_1_799	chr14	36864879	37864879	1000000
chr9	27072619	NA	INS_BND	NA	SVEngine_1598_1_799	SVEngine_1598_2_799	chr14	36864879	37864879	1000000
chr14	37864879	NA	INS_BND	NA	SVEngine_1598_2_799	SVEngine_1598_1_799	chr14	36864879	37864879	1000000
chr5	79238038	NA	INS_BND	NA	SVEngine_1599_1_800	SVEngine_1599_2_800	chr2	43256871	44256871	1000000
chr2	43256871	NA	INS_BND	NA	SVEngine_1599_2_800	SVEngine_1599_1_800	chr2	43256871	44256871	1000000
chr5	79238038	NA	INS_BND	NA	SVEngine_1600_1_800	SVEngine_1600_2_800	chr2	43256871	44256871	1000000
[truncated: 1,001 more rows]

## Sheet: simulation set2
chrom	start	end	SVTYPE	SVLEN	ID	ID_mate	INS_CHROM	INS_START	INS_END	INSLEN
chr21	16832527	16832577	DEL	50	SVEngine_1_1_1	SVEngine_1_2_1	NA	NA	NA	NA
chr22	21472200	21472250	DEL	50	SVEngine_2_1_2	SVEngine_2_2_2	NA	NA	NA	NA
chr5	84045370	84045420	DEL	50	SVEngine_3_1_3	SVEngine_3_2_3	NA	NA	NA	NA
chr3	67297552	67297602	DEL	50	SVEngine_4_1_4	SVEngine_4_2_4	NA	NA	NA	NA
chr6	92394032	92394082	DEL	50	SVEngine_5_1_5	SVEngine_5_2_5	NA	NA	NA	NA
chr2	79607923	79607973	DEL	50	SVEngine_6_1_6	SVEngine_6_2_6	NA	NA	NA	NA
chr22	29383927	29383977	DEL	50	SVEngine_7_1_7	SVEngine_7_2_7	NA	NA	NA	NA
chr14	82949242	82949292	DEL	50	SVEngine_8_1_8	SVEngine_8_2_8	NA	NA	NA	NA
chrX	64766792	64766842	DEL	50	SVEngine_9_1_9	SVEngine_9_2_9	NA	NA	NA	NA
chr21	18414789	18414839	DEL	50	SVEngine_10_1_10	SVEngine_10_2_10	NA	NA	NA	NA
chr20	53702880	53702930	DEL	50	SVEngine_11_1_11	SVEngine_11_2_11	NA	NA	NA	NA
chrX	131771964	131772014	DEL	50	SVEngine_12_1_12	SVEngine_12_2_12	NA	NA	NA	NA
chr5	125622203	125622253	DEL	50	SVEngine_13_1_13	SVEngine_13_2_13	NA	NA	NA	NA
chr14	68186384	68186434	DEL	50	SVEngine_14_1_14	SVEngine_14_2_14	NA	NA	NA	NA
chr4	129185837	129185887	DEL	50	SVEngine_15_1_15	SVEngine_15_2_15	NA	NA	NA	NA
chr5	34680405	34680455	DEL	50	SVEngine_16_1_16	SVEngine_16_2_16	NA	NA	NA	NA
chr7	98683870	98683920	DEL	50	SVEngine_17_1_17	SVEngine_17_2_17	NA	NA	NA	NA
chr4	146228334	146228384	DEL	50	SVEngine_18_1_18	SVEngine_18_2_18	NA	NA	NA	NA
chr6	27550469	27550519	DEL	50	SVEngine_19_1_19	SVEngine_19_2_19	NA	NA	NA	NA
chr9	80435884	80435984	DEL	100	SVEngine_20_1_20	SVEngine_20_2_20	NA	NA	NA	NA
chr3	196897099	196897199	DEL	100	SVEngine_21_1_21	SVEngine_21_2_21	NA	NA	NA	NA
chr12	86887114	86887214	DEL	100	SVEngine_22_1_22	SVEngine_22_2_22	NA	NA	NA	NA
chr2	203677440	203677540	DEL	100	SVEngine_23_1_23	SVEngine_23_2_23	NA	NA	NA	NA
chr2	36436981	36437081	DEL	100	SVEngine_24_1_24	SVEngine_24_2_24	NA	NA	NA	NA
chr2	176549757	176549857	DEL	100	SVEngine_25_1_25	SVEngine_25_2_25	NA	NA	NA	NA
chr18	6998495	6998595	DEL	100	SVEngine_26_1_26	SVEngine_26_2_26	NA	NA	NA	NA
chr2	178504718	178504818	DEL	100	SVEngine_27_1_27	SVEngine_27_2_27	NA	NA	NA	NA
chr8	103514244	103514344	DEL	100	SVEngine_28_1_28	SVEngine_28_2_28	NA	NA	NA	NA
chr10	67860013	67860113	DEL	100	SVEngine_29_1_29	SVEngine_29_2_29	NA	NA	NA	NA
chr14	64698018	64698118	DEL	100	SVEngine_30_1_30	SVEngine_30_2_30	NA	NA	NA	NA
chr1	75390512	75390612	DEL	100	SVEngine_31_1_31	SVEngine_31_2_31	NA	NA	NA	NA
chr1	54232652	54232752	DEL	100	SVEngine_32_1_32	SVEngine_32_2_32	NA	NA	NA	NA
chr17	81036933	81037033	DEL	100	SVEngine_33_1_33	SVEngine_33_2_33	NA	NA	NA	NA
chr9	76712761	76712861	DEL	100	SVEngine_34_1_34	SVEngine_34_2_34	NA	NA	NA	NA
chr7	19801865	19801965	DEL	100	SVEngine_35_1_35	SVEngine_35_2_35	NA	NA	NA	NA
chr1	202467084	202467184	DEL	100	SVEngine_36_1_36	SVEngine_36_2_36	NA	NA	NA	NA
chr11	80121431	80121531	DEL	100	SVEngine_37_1_37	SVEngine_37_2_37	NA	NA	NA	NA
chr16	53330005	53330105	DEL	100	SVEngine_38_1_38	SVEngine_38_2_38	NA	NA	NA	NA
chr13	102867049	102867149	DEL	100	SVEngine_39_1_39	SVEngine_39_2_39	NA	NA	NA	NA
chr9	39295051	39295151	DEL	100	SVEngine_40_1_40	SVEngine_40_2_40	NA	NA	NA	NA
chr8	67994520	67994620	DEL	100	SVEngine_41_1_41	SVEngine_41_2_41	NA	NA	NA	NA
chr6	93118681	93118781	DEL	100	SVEngine_42_1_42	SVEngine_42_2_42	NA	NA	NA	NA
chrY	5944578	5944678	DEL	100	SVEngine_43_1_43	SVEngine_43_2_43	NA	NA	NA	NA
chr9	86393785	86393885	DEL	100	SVEngine_44_1_44	SVEngine_44_2_44	NA	NA	NA	NA
chr13	21518409	21518509	DEL	100	SVEngine_45_1_45	SVEngine_45_2_45	NA	NA	NA	NA
chr10	49077841	49078341	DEL	500	SVEngine_46_1_46	SVEngine_46_2_46	NA	NA	NA	NA
chrX	88157887	88158387	DEL	500	SVEngine_47_1_47	SVEngine_47_2_47	NA	NA	NA	NA
chr4	149508044	149508544	DEL	500	SVEngine_48_1_48	SVEngine_48_2_48	NA	NA	NA	NA
chr4	33674850	33675350	DEL	500	SVEngine_49_1_49	SVEngine_49_2_49	NA	NA	NA	NA
chr2	19290455	19290955	DEL	500	SVEngine_50_1_50	SVEngine_50_2_50	NA	NA	NA	NA
chr1	245086786	245087286	DEL	500	SVEngine_51_1_51	SVEngine_51_2_51	NA	NA	NA	NA
chr6	1169367	1169867	DEL	500	SVEngine_52_1_52	SVEngine_52_2_52	NA	NA	NA	NA
chrX	119137388	119137888	DEL	500	SVEngine_53_1_53	SVEngine_53_2_53	NA	NA	NA	NA
chr7	121589125	121589625	DEL	500	SVEngine_54_1_54	SVEngine_54_2_54	NA	NA	NA	NA
chr5	87284435	87284935	DEL	500	SVEngine_55_1_55	SVEngine_55_2_55	NA	NA	NA	NA
chr3	128188653	128189153	DEL	500	SVEngine_56_1_56	SVEngine_56_2_56	NA	NA	NA	NA
chr7	81378311	81378811	DEL	500	SVEngine_57_1_57	SVEngine_57_2_57	NA	NA	NA	NA
chr3	137143140	137143640	DEL	500	SVEngine_58_1_58	SVEngine_58_2_58	NA	NA	NA	NA
chr9	103402183	103402683	DEL	500	SVEngine_59_1_59	SVEngine_59_2_59	NA	NA	NA	NA
chr18	27380945	27381445	DEL	500	SVEngine_60_1_60	SVEngine_60_2_60	NA	NA	NA	NA
chr4	16497334	16497834	DEL	500	SVEngine_61_1_61	SVEngine_61_2_61	NA	NA	NA	NA
chr11	18588861	18589361	DEL	500	SVEngine_62_1_62	SVEngine_62_2_62	NA	NA	NA	NA
chr5	133553765	133554265	DEL	500	SVEngine_63_1_63	SVEngine_63_2_63	NA	NA	NA	NA
chr6	6884797	6885297	DEL	500	SVEngine_64_1_64	SVEngine_64_2_64	NA	NA	NA	NA
chr11	101457150	101457650	DEL	500	SVEngine_65_1_65	SVEngine_65_2_65	NA	NA	NA	NA
chr2	198741673	198742173	DEL	500	SVEngine_66_1_66	SVEngine_66_2_66	NA	NA	NA	NA
chr2	24058340	24059340	DEL	1000	SVEngine_67_1_67	SVEngine_67_2_67	NA	NA	NA	NA
chr6	6992083	6993083	DEL	1000	SVEngine_68_1_68	SVEngine_68_2_68	NA	NA	NA	NA
chr18	69931604	69932604	DEL	1000	SVEngine_69_1_69	SVEngine_69_2_69	NA	NA	NA	NA
chr5	137339343	137340343	DEL	1000	SVEngine_70_1_70	SVEngine_70_2_70	NA	NA	NA	NA
chr13	71910813	71911813	DEL	1000	SVEngine_71_1_71	SVEngine_71_2_71	NA	NA	NA	NA
chr15	71608851	71609851	DEL	1000	SVEngine_72_1_72	SVEngine_72_2_72	NA	NA	NA	NA
chr8	10274989	10275989	DEL	1000	SVEngine_73_1_73	SVEngine_73_2_73	NA	NA	NA	NA
chr21	34518947	34519947	DEL	1000	SVEngine_74_1_74	SVEngine_74_2_74	NA	NA	NA	NA
chr11	99082813	99083813	DEL	1000	SVEngine_75_1_75	SVEngine_75_2_75	NA	NA	NA	NA
chr17	51713808	51714808	DEL	1000	SVEngine_76_1_76	SVEngine_76_2_76	NA	NA	NA	NA
chr4	169374307	169375307	DEL	1000	SVEngine_77_1_77	SVEngine_77_2_77	NA	NA	NA	NA
chr7	79437231	79438231	DEL	1000	SVEngine_78_1_78	SVEngine_78_2_78	NA	NA	NA	NA
chr15	81393481	81394481	DEL	1000	SVEngine_79_1_79	SVEngine_79_2_79	NA	NA	NA	NA
chr1	186226849	186228849	DEL	2000	SVEngine_80_1_80	SVEngine_80_2_80	NA	NA	NA	NA
chr2	42044417	42046417	DEL	2000	SVEngine_81_1_81	SVEngine_81_2_81	NA	NA	NA	NA
chr15	73935983	73937983	DEL	2000	SVEngine_82_1_82	SVEngine_82_2_82	NA	NA	NA	NA
chr1	237637468	237639468	DEL	2000	SVEngine_83_1_83	SVEngine_83_2_83	NA	NA	NA	NA
chr18	9168904	9170904	DEL	2000	SVEngine_84_1_84	SVEngine_84_2_84	NA	NA	NA	NA
chr7	80498995	80500995	DEL	2000	SVEngine_85_1_85	SVEngine_85_2_85	NA	NA	NA	NA
chr6	37023716	37025716	DEL	2000	SVEngine_86_1_86	SVEngine_86_2_86	NA	NA	NA	NA
chr2	86634007	86636007	DEL	2000	SVEngine_87_1_87	SVEngine_87_2_87	NA	NA	NA	NA
chrX	141060124	141062124	DEL	2000	SVEngine_88_1_88	SVEngine_88_2_88	NA	NA	NA	NA
chr10	20660675	20662675	DEL	2000	SVEngine_89_1_89	SVEngine_89_2_89	NA	NA	NA	NA
chr10	106431590	106433590	DEL	2000	SVEngine_90_1_90	SVEngine_90_2_90	NA	NA	NA	NA
chr3	128054603	128056603	DEL	2000	SVEngine_91_1_91	SVEngine_91_2_91	NA	NA	NA	NA
chr4	53590597	53592597	DEL	2000	SVEngine_92_1_92	SVEngine_92_2_92	NA	NA	NA	NA
chr3	165521000	165523000	DEL	2000	SVEngine_93_1_93	SVEngine_93_2_93	NA	NA	NA	NA
chr10	14946661	14948661	DEL	2000	SVEngine_94_1_94	SVEngine_94_2_94	NA	NA	NA	NA
chr1	160657066	160659066	DEL	2000	SVEngine_95_1_95	SVEngine_95_2_95	NA	NA	NA	NA
chr21	27219559	27221559	DEL	2000	SVEngine_96_1_96	SVEngine_96_2_96	NA	NA	NA	NA
chr11	92629746	92631746	DEL	2000	SVEngine_97_1_97	SVEngine_97_2_97	NA	NA	NA	NA
chr4	187311083	187313083	DEL	2000	SVEngine_98_1_98	SVEngine_98_2_98	NA	NA	NA	NA
chr11	33096648	33098648	DEL	2000	SVEngine_99_1_99	SVEngine_99_2_99	NA	NA	NA	NA
chr8	41297351	41299351	DEL	2000	SVEngine_100_1_100	SVEngine_100_2_100	NA	NA	NA	NA
chr2	159814521	159816521	DEL	2000	SVEngine_101_1_101	SVEngine_101_2_101	NA	NA	NA	NA
chr7	94637459	94639459	DEL	2000	SVEngine_102_1_102	SVEngine_102_2_102	NA	NA	NA	NA
chr10	50926424	50928424	DEL	2000	SVEngine_103_1_103	SVEngine_103_2_103	NA	NA	NA	NA
chr12	103693291	103695291	DEL	2000	SVEngine_104_1_104	SVEngine_104_2_104	NA	NA	NA	NA
chr8	73849047	73851047	DEL	2000	SVEngine_105_1_105	SVEngine_105_2_105	NA	NA	NA	NA
chr17	54619465	54621465	DEL	2000	SVEngine_106_1_106	SVEngine_106_2_106	NA	NA	NA	NA
chr5	8462402	8467402	DEL	5000	SVEngine_107_1_107	SVEngine_107_2_107	NA	NA	NA	NA
chrX	149842222	149847222	DEL	5000	SVEngine_108_1_108	SVEngine_108_2_108	NA	NA	NA	NA
chr4	156857046	156862046	DEL	5000	SVEngine_109_1_109	SVEngine_109_2_109	NA	NA	NA	NA
chr10	56050692	56055692	DEL	5000	SVEngine_110_1_110	SVEngine_110_2_110	NA	NA	NA	NA
chr9	93618729	93623729	DEL	5000	SVEngine_111_1_111	SVEngine_111_2_111	NA	NA	NA	NA
chr1	46475241	46480241	DEL	5000	SVEngine_112_1_112	SVEngine_112_2_112	NA	NA	NA	NA
chr1	51641831	51646831	DEL	5000	SVEngine_113_1_113	SVEngine_113_2_113	NA	NA	NA	NA
chr12	87248825	87253825	DEL	5000	SVEngine_114_1_114	SVEngine_114_2_114	NA	NA	NA	NA
chr11	87577117	87582117	DEL	5000	SVEngine_115_1_115	SVEngine_115_2_115	NA	NA	NA	NA
chr10	75556340	75561340	DEL	5000	SVEngine_116_1_116	SVEngine_116_2_116	NA	NA	NA	NA
chr2	212746363	212751363	DEL	5000	SVEngine_117_1_117	SVEngine_117_2_117	NA	NA	NA	NA
chr11	90575263	90580263	DEL	5000	SVEngine_118_1_118	SVEngine_118_2_118	NA	NA	NA	NA
chr6	70151617	70156617	DEL	5000	SVEngine_119_1_119	SVEngine_119_2_119	NA	NA	NA	NA
chr13	107859903	107864903	DEL	5000	SVEngine_120_1_120	SVEngine_120_2_120	NA	NA	NA	NA
chr5	10920222	10925222	DEL	5000	SVEngine_121_1_121	SVEngine_121_2_121	NA	NA	NA	NA
chr1	1538717	1543717	DEL	5000	SVEngine_122_1_122	SVEngine_122_2_122	NA	NA	NA	NA
chr7	38153285	38158285	DEL	5000	SVEngine_123_1_123	SVEngine_123_2_123	NA	NA	NA	NA
chr1	209617876	209627876	DEL	10000	SVEngine_124_1_124	SVEngine_124_2_124	NA	NA	NA	NA
chr13	31986890	31996890	DEL	10000	SVEngine_125_1_125	SVEngine_125_2_125	NA	NA	NA	NA
chr21	44266413	44276413	DEL	10000	SVEngine_126_1_126	SVEngine_126_2_126	NA	NA	NA	NA
chr1	169483223	169493223	DEL	10000	SVEngine_127_1_127	SVEngine_127_2_127	NA	NA	NA	NA
chr5	92664130	92674130	DEL	10000	SVEngine_128_1_128	SVEngine_128_2_128	NA	NA	NA	NA
chr19	16947910	16957910	DEL	10000	SVEngine_129_1_129	SVEngine_129_2_129	NA	NA	NA	NA
chr7	71599531	71609531	DEL	10000	SVEngine_130_1_130	SVEngine_130_2_130	NA	NA	NA	NA
chr8	22535271	22545271	DEL	10000	SVEngine_131_1_131	SVEngine_131_2_131	NA	NA	NA	NA
chr1	112774570	112784570	DEL	10000	SVEngine_132_1_132	SVEngine_132_2_132	NA	NA	NA	NA
chr9	86019656	86029656	DEL	10000	SVEngine_133_1_133	SVEngine_133_2_133	NA	NA	NA	NA
chr10	9118045	9128045	DEL	10000	SVEngine_134_1_134	SVEngine_134_2_134	NA	NA	NA	NA
chr4	113065713	113075713	DEL	10000	SVEngine_135_1_135	SVEngine_135_2_135	NA	NA	NA	NA
chr4	78872767	78882767	DEL	10000	SVEngine_136_1_136	SVEngine_136_2_136	NA	NA	NA	NA
chr1	101698819	101708819	DEL	10000	SVEngine_137_1_137	SVEngine_137_2_137	NA	NA	NA	NA
chr8	39147588	39157588	DEL	10000	SVEngine_138_1_138	SVEngine_138_2_138	NA	NA	NA	NA
chr2	46591934	46601934	DEL	10000	SVEngine_139_1_139	SVEngine_139_2_139	NA	NA	NA	NA
chr20	2299803	2309803	DEL	10000	SVEngine_140_1_140	SVEngine_140_2_140	NA	NA	NA	NA
chr2	237132160	237142160	DEL	10000	SVEngine_141_1_141	SVEngine_141_2_141	NA	NA	NA	NA
chr10	16511120	16521120	DEL	10000	SVEngine_142_1_142	SVEngine_142_2_142	NA	NA	NA	NA
chr5	120430692	120440692	DEL	10000	SVEngine_143_1_143	SVEngine_143_2_143	NA	NA	NA	NA
chr14	33266141	33276141	DEL	10000	SVEngine_144_1_144	SVEngine_144_2_144	NA	NA	NA	NA
chr2	115775489	115790489	DEL	15000	SVEngine_145_1_145	SVEngine_145_2_145	NA	NA	NA	NA
chr5	147310870	147325870	DEL	15000	SVEngine_146_1_146	SVEngine_146_2_146	NA	NA	NA	NA
chr12	55949707	55964707	DEL	15000	SVEngine_147_1_147	SVEngine_147_2_147	NA	NA	NA	NA
chr20	59162629	59177629	DEL	15000	SVEngine_148_1_148	SVEngine_148_2_148	NA	NA	NA	NA
chr1	188099497	188114497	DEL	15000	SVEngine_149_1_149	SVEngine_149_2_149	NA	NA	NA	NA
chr1	176252645	176267645	DEL	15000	SVEngine_150_1_150	SVEngine_150_2_150	NA	NA	NA	NA
chrX	130355700	130370700	DEL	15000	SVEngine_151_1_151	SVEngine_151_2_151	NA	NA	NA	NA
chr18	25188471	25203471	DEL	15000	SVEngine_152_1_152	SVEngine_152_2_152	NA	NA	NA	NA
chr9	32516587	32531587	DEL	15000	SVEngine_153_1_153	SVEngine_153_2_153	NA	NA	NA	NA
chr20	20716524	20731524	DEL	15000	SVEngine_154_1_154	SVEngine_154_2_154	NA	NA	NA	NA
chr7	113924122	113939122	DEL	15000	SVEngine_155_1_155	SVEngine_155_2_155	NA	NA	NA	NA
chr7	158137598	158152598	DEL	15000	SVEngine_156_1_156	SVEngine_156_2_156	NA	NA	NA	NA
chr15	75730707	75745707	DEL	15000	SVEngine_157_1_157	SVEngine_157_2_157	NA	NA	NA	NA
chr12	84779330	84794330	DEL	15000	SVEngine_158_1_158	SVEngine_158_2_158	NA	NA	NA	NA
chr5	118166969	118181969	DEL	15000	SVEngine_159_1_159	SVEngine_159_2_159	NA	NA	NA	NA
chr6	56184351	56284351	DEL	100000	SVEngine_160_1_160	SVEngine_160_2_160	NA	NA	NA	NA
chr6	116207778	116307778	DEL	100000	SVEngine_161_1_161	SVEngine_161_2_161	NA	NA	NA	NA
chr1	170791627	170891627	DEL	100000	SVEngine_162_1_162	SVEngine_162_2_162	NA	NA	NA	NA
chr15	59447738	59547738	DEL	100000	SVEngine_163_1_163	SVEngine_163_2_163	NA	NA	NA	NA
chr7	76610004	76710004	DEL	100000	SVEngine_164_1_164	SVEngine_164_2_164	NA	NA	NA	NA
chr1	78183912	78283912	DEL	100000	SVEngine_165_1_165	SVEngine_165_2_165	NA	NA	NA	NA
chr2	15924810	16024810	DEL	100000	SVEngine_166_1_166	SVEngine_166_2_166	NA	NA	NA	NA
chr2	224466057	224566057	DEL	100000	SVEngine_167_1_167	SVEngine_167_2_167	NA	NA	NA	NA
chr6	88326619	88426619	DEL	100000	SVEngine_168_1_168	SVEngine_168_2_168	NA	NA	NA	NA
chr2	183554946	183654946	DEL	100000	SVEngine_169_1_169	SVEngine_169_2_169	NA	NA	NA	NA
chr8	132384463	132484463	DEL	100000	SVEngine_170_1_170	SVEngine_170_2_170	NA	NA	NA	NA
chr6	20284820	20384820	DEL	100000	SVEngine_171_1_171	SVEngine_171_2_171	NA	NA	NA	NA
chr3	164873402	164973402	DEL	100000	SVEngine_172_1_172	SVEngine_172_2_172	NA	NA	NA	NA
chr12	96268634	96368634	DEL	100000	SVEngine_173_1_173	SVEngine_173_2_173	NA	NA	NA	NA
chr19	57203653	57303653	DEL	100000	SVEngine_174_1_174	SVEngine_174_2_174	NA	NA	NA	NA
chr2	174419018	174519018	DEL	100000	SVEngine_175_1_175	SVEngine_175_2_175	NA	NA	NA	NA
chr18	8252389	8352389	DEL	100000	SVEngine_176_1_176	SVEngine_176_2_176	NA	NA	NA	NA
chr13	20023052	20123052	DEL	100000	SVEngine_177_1_177	SVEngine_177_2_177	NA	NA	NA	NA
chr15	95069302	95169302	DEL	100000	SVEngine_178_1_178	SVEngine_178_2_178	NA	NA	NA	NA
chr8	54167138	54267138	DEL	100000	SVEngine_179_1_179	SVEngine_179_2_179	NA	NA	NA	NA
chr2	101149343	102149343	DEL	1000000	SVEngine_180_1_180	SVEngine_180_2_180	NA	NA	NA	NA
chr16	67232351	68232351	DEL	1000000	SVEngine_181_1_181	SVEngine_181_2_181	NA	NA	NA	NA
chrX	141122773	142122773	DEL	1000000	SVEngine_182_1_182	SVEngine_182_2_182	NA	NA	NA	NA
chr16	11368792	12368792	DEL	1000000	SVEngine_183_1_183	SVEngine_183_2_183	NA	NA	NA	NA
chr3	26570896	27570896	DEL	1000000	SVEngine_184_1_184	SVEngine_184_2_184	NA	NA	NA	NA
chr13	63415788	64415788	DEL	1000000	SVEngine_185_1_185	SVEngine_185_2_185	NA	NA	NA	NA
chr16	26871108	27871108	DEL	1000000	SVEngine_186_1_186	SVEngine_186_2_186	NA	NA	NA	NA
chr4	178375226	179375226	DEL	1000000	SVEngine_187_1_187	SVEngine_187_2_187	NA	NA	NA	NA
chr11	45111337	46111337	DEL	1000000	SVEngine_188_1_188	SVEngine_188_2_188	NA	NA	NA	NA
chr22	30357903	31357903	DEL	1000000	SVEngine_189_1_189	SVEngine_189_2_189	NA	NA	NA	NA
chr9	100569063	101569063	DEL	1000000	SVEngine_190_1_190	SVEngine_190_2_190	NA	NA	NA	NA
chr11	57670586	58670586	DEL	1000000	SVEngine_191_1_191	SVEngine_191_2_191	NA	NA	NA	NA
chr14	102228107	103228107	DEL	1000000	SVEngine_192_1_192	SVEngine_192_2_192	NA	NA	NA	NA
chr14	77157206	78157206	DEL	1000000	SVEngine_193_1_193	SVEngine_193_2_193	NA	NA	NA	NA
chrX	3268107	4268107	DEL	1000000	SVEngine_194_1_194	SVEngine_194_2_194	NA	NA	NA	NA
chr2	214642701	215642701	DEL	1000000	SVEngine_195_1_195	SVEngine_195_2_195	NA	NA	NA	NA
chr7	135213222	136213222	DEL	1000000	SVEngine_196_1_196	SVEngine_196_2_196	NA	NA	NA	NA
chr21	36225851	37225851	DEL	1000000	SVEngine_197_1_197	SVEngine_197_2_197	NA	NA	NA	NA
chrX	67245449	68245449	DEL	1000000	SVEngine_198_1_198	SVEngine_198_2_198	NA	NA	NA	NA
chr1	82367605	83367605	DEL	1000000	SVEngine_199_1_199	SVEngine_199_2_199	NA	NA	NA	NA
chr2	18648015	19648015	DEL	1000000	SVEngine_200_1_200	SVEngine_200_2_200	NA	NA	NA	NA
chr4	42381138	42381188	DUP	50	SVEngine_201_1_201	SVEngine_201_2_201	chr4	42381138	42381188	50
chr15	77493051	77493101	DUP	50	SVEngine_202_1_202	SVEngine_202_2_202	chr15	77493051	77493101	50
chr18	11204620	11204670	DUP	50	SVEngine_203_1_203	SVEngine_203_2_203	chr18	11204620	11204670	50
chr2	197968572	197968622	DUP	50	SVEngine_204_1_204	SVEngine_204_2_204	chr2	197968572	197968622	50
chrY	4540855	4540905	DUP	50	SVEngine_205_1_205	SVEngine_205_2_205	chrY	4540855	4540905	50
chr6	116191699	116191749	DUP	50	SVEngine_206_1_206	SVEngine_206_2_206	chr6	116191699	116191749	50
chr8	47558445	47558495	DUP	50	SVEngine_207_1_207	SVEngine_207_2_207	chr8	47558445	47558495	50
chr6	169516588	169516638	DUP	50	SVEngine_208_1_208	SVEngine_208_2_208	chr6	169516588	169516638	50
chr5	76216020	76216070	DUP	50	SVEngine_209_1_209	SVEngine_209_2_209	chr5	76216020	76216070	50
chrX	7683285	7683335	DUP	50	SVEngine_210_1_210	SVEngine_210_2_210	chrX	7683285	7683335	50
chr6	76475124	76475174	DUP	50	SVEngine_211_1_211	SVEngine_211_2_211	chr6	76475124	76475174	50
chr19	9829021	9829071	DUP	50	SVEngine_212_1_212	SVEngine_212_2_212	chr19	9829021	9829071	50
chr1	176392557	176392607	DUP	50	SVEngine_213_1_213	SVEngine_213_2_213	chr1	176392557	176392607	50
chr7	44696505	44696555	DUP	50	SVEngine_214_1_214	SVEngine_214_2_214	chr7	44696505	44696555	50
chr7	6423638	6423688	DUP	50	SVEngine_215_1_215	SVEngine_215_2_215	chr7	6423638	6423688	50
chrX	75552686	75552736	DUP	50	SVEngine_216_1_216	SVEngine_216_2_216	chrX	75552686	75552736	50
chr14	73213022	73213072	DUP	50	SVEngine_217_1_217	SVEngine_217_2_217	chr14	73213022	73213072	50
chr6	134933955	134934005	DUP	50	SVEngine_218_1_218	SVEngine_218_2_218	chr6	134933955	134934005	50
chr8	116596161	116596211	DUP	50	SVEngine_219_1_219	SVEngine_219_2_219	chr8	116596161	116596211	50
chr1	125177123	125177223	DUP	100	SVEngine_220_1_220	SVEngine_220_2_220	chr1	125177123	125177223	100
chr15	75190957	75191057	DUP	100	SVEngine_221_1_221	SVEngine_221_2_221	chr15	75190957	75191057	100
chr2	34470781	34470881	DUP	100	SVEngine_222_1_222	SVEngine_222_2_222	chr2	34470781	34470881	100
chr2	129049651	129049751	DUP	100	SVEngine_223_1_223	SVEngine_223_2_223	chr2	129049651	129049751	100
chr4	89304959	89305059	DUP	100	SVEngine_224_1_224	SVEngine_224_2_224	chr4	89304959	89305059	100
chr6	29356392	29356492	DUP	100	SVEngine_225_1_225	SVEngine_225_2_225	chr6	29356392	29356492	100
chr1	145257770	145257870	DUP	100	SVEngine_226_1_226	SVEngine_226_2_226	chr1	145257770	145257870	100
chr1	16498556	16498656	DUP	100	SVEngine_227_1_227	SVEngine_227_2_227	chr1	16498556	16498656	100
chr9	33470881	33470981	DUP	100	SVEngine_228_1_228	SVEngine_228_2_228	chr9	33470881	33470981	100
chr3	40823682	40823782	DUP	100	SVEngine_229_1_229	SVEngine_229_2_229	chr3	40823682	40823782	100
chr14	71944552	71944652	DUP	100	SVEngine_230_1_230	SVEngine_230_2_230	chr14	71944552	71944652	100
chr2	11609866	11609966	DUP	100	SVEngine_231_1_231	SVEngine_231_2_231	chr2	11609866	11609966	100
chr20	54639603	54639703	DUP	100	SVEngine_232_1_232	SVEngine_232_2_232	chr20	54639603	54639703	100
chr2	40291689	40291789	DUP	100	SVEngine_233_1_233	SVEngine_233_2_233	chr2	40291689	40291789	100
chrX	27930648	27930748	DUP	100	SVEngine_234_1_234	SVEngine_234_2_234	chrX	27930648	27930748	100
chrX	27060314	27060414	DUP	100	SVEngine_235_1_235	SVEngine_235_2_235	chrX	27060314	27060414	100
chr10	8928771	8928871	DUP	100	SVEngine_236_1_236	SVEngine_236_2_236	chr10	8928771	8928871	100
chr21	38043282	38043382	DUP	100	SVEngine_237_1_237	SVEngine_237_2_237	chr21	38043282	38043382	100
chr2	59625510	59625610	DUP	100	SVEngine_238_1_238	SVEngine_238_2_238	chr2	59625510	59625610	100
chr15	62716595	62716695	DUP	100	SVEngine_239_1_239	SVEngine_239_2_239	chr15	62716595	62716695	100
chr6	151698301	151698401	DUP	100	SVEngine_240_1_240	SVEngine_240_2_240	chr6	151698301	151698401	100
chr1	49011595	49011695	DUP	100	SVEngine_241_1_241	SVEngine_241_2_241	chr1	49011595	49011695	100
chr16	59680136	59680236	DUP	100	SVEngine_242_1_242	SVEngine_242_2_242	chr16	59680136	59680236	100
chr7	138861530	138861630	DUP	100	SVEngine_243_1_243	SVEngine_243_2_243	chr7	138861530	138861630	100
chr17	29616548	29616648	DUP	100	SVEngine_244_1_244	SVEngine_244_2_244	chr17	29616548	29616648	100
chr17	50051841	50051941	DUP	100	SVEngine_245_1_245	SVEngine_245_2_245	chr17	50051841	50051941	100
chr9	110420002	110420502	DUP	500	SVEngine_246_1_246	SVEngine_246_2_246	chr9	110420002	110420502	500
chr18	54456257	54456757	DUP	500	SVEngine_247_1_247	SVEngine_247_2_247	chr18	54456257	54456757	500
chr2	214108762	214109262	DUP	500	SVEngine_248_1_248	SVEngine_248_2_248	chr2	214108762	214109262	500
chr13	19254702	19255202	DUP	500	SVEngine_249_1_249	SVEngine_249_2_249	chr13	19254702	19255202	500
chr7	66528460	66528960	DUP	500	SVEngine_250_1_250	SVEngine_250_2_250	chr7	66528460	66528960	500
chr7	133779114	133779614	DUP	500	SVEngine_251_1_251	SVEngine_251_2_251	chr7	133779114	133779614	500
chr9	41831950	41832450	DUP	500	SVEngine_252_1_252	SVEngine_252_2_252	chr9	41831950	41832450	500
chr2	157803663	157804163	DUP	500	SVEngine_253_1_253	SVEngine_253_2_253	chr2	157803663	157804163	500
chr12	39989329	39989829	DUP	500	SVEngine_254_1_254	SVEngine_254_2_254	chr12	39989329	39989829	500
chr3	95015648	95016148	DUP	500	SVEngine_255_1_255	SVEngine_255_2_255	chr3	95015648	95016148	500
chr9	30479751	30480251	DUP	500	SVEngine_256_1_256	SVEngine_256_2_256	chr9	30479751	30480251	500
chr15	54447173	54447673	DUP	500	SVEngine_257_1_257	SVEngine_257_2_257	chr15	54447173	54447673	500
chr2	57102555	57103055	DUP	500	SVEngine_258_1_258	SVEngine_258_2_258	chr2	57102555	57103055	500
chr7	130046598	130047098	DUP	500	SVEngine_259_1_259	SVEngine_259_2_259	chr7	130046598	130047098	500
chr7	75465915	75466415	DUP	500	SVEngine_260_1_260	SVEngine_260_2_260	chr7	75465915	75466415	500
chr8	82067270	82067770	DUP	500	SVEngine_261_1_261	SVEngine_261_2_261	chr8	82067270	82067770	500
chr8	50414503	50415003	DUP	500	SVEngine_262_1_262	SVEngine_262_2_262	chr8	50414503	50415003	500
chr18	31781947	31782447	DUP	500	SVEngine_263_1_263	SVEngine_263_2_263	chr18	31781947	31782447	500
chr9	2704354	2704854	DUP	500	SVEngine_264_1_264	SVEngine_264_2_264	chr9	2704354	2704854	500
chr13	111107472	111107972	DUP	500	SVEngine_265_1_265	SVEngine_265_2_265	chr13	111107472	111107972	500
chr10	132442028	132442528	DUP	500	SVEngine_266_1_266	SVEngine_266_2_266	chr10	132442028	132442528	500
chr15	81759383	81760383	DUP	1000	SVEngine_267_1_267	SVEngine_267_2_267	chr15	81759383	81760383	1000
chr4	108020385	108021385	DUP	1000	SVEngine_268_1_268	SVEngine_268_2_268	chr4	108020385	108021385	1000
chr4	161208189	161209189	DUP	1000	SVEngine_269_1_269	SVEngine_269_2_269	chr4	161208189	161209189	1000
chr8	59548368	59549368	DUP	1000	SVEngine_270_1_270	SVEngine_270_2_270	chr8	59548368	59549368	1000
chr14	96519629	96520629	DUP	1000	SVEngine_271_1_271	SVEngine_271_2_271	chr14	96519629	96520629	1000
chr15	37123142	37124142	DUP	1000	SVEngine_272_1_272	SVEngine_272_2_272	chr15	37123142	37124142	1000
chr2	75395263	75396263	DUP	1000	SVEngine_273_1_273	SVEngine_273_2_273	chr2	75395263	75396263	1000
chr18	55380490	55381490	DUP	1000	SVEngine_274_1_274	SVEngine_274_2_274	chr18	55380490	55381490	1000
chr5	56171886	56172886	DUP	1000	SVEngine_275_1_275	SVEngine_275_2_275	chr5	56171886	56172886	1000
chr13	105976794	105977794	DUP	1000	SVEngine_276_1_276	SVEngine_276_2_276	chr13	105976794	105977794	1000
chr12	8225862	8226862	DUP	1000	SVEngine_277_1_277	SVEngine_277_2_277	chr12	8225862	8226862	1000
chrX	99367920	99368920	DUP	1000	SVEngine_278_1_278	SVEngine_278_2_278	chrX	99367920	99368920	1000
chr6	48774075	48775075	DUP	1000	SVEngine_279_1_279	SVEngine_279_2_279	chr6	48774075	48775075	1000
chr17	79462010	79464010	DUP	2000	SVEngine_280_1_280	SVEngine_280_2_280	chr17	79462010	79464010	2000
chr10	123196526	123198526	DUP	2000	SVEngine_281_1_281	SVEngine_281_2_281	chr10	123196526	123198526	2000
chr17	51062888	51064888	DUP	2000	SVEngine_282_1_282	SVEngine_282_2_282	chr17	51062888	51064888	2000
chr9	121577369	121579369	DUP	2000	SVEngine_283_1_283	SVEngine_283_2_283	chr9	121577369	121579369	2000
chr11	101636604	101638604	DUP	2000	SVEngine_284_1_284	SVEngine_284_2_284	chr11	101636604	101638604	2000
chr8	28183971	28185971	DUP	2000	SVEngine_285_1_285	SVEngine_285_2_285	chr8	28183971	28185971	2000
chr1	151926330	151928330	DUP	2000	SVEngine_286_1_286	SVEngine_286_2_286	chr1	151926330	151928330	2000
chr2	72915192	72917192	DUP	2000	SVEngine_287_1_287	SVEngine_287_2_287	chr2	72915192	72917192	2000
chr17	3334764	3336764	DUP	2000	SVEngine_288_1_288	SVEngine_288_2_288	chr17	3334764	3336764	2000
chr6	139866652	139868652	DUP	2000	SVEngine_289_1_289	SVEngine_289_2_289	chr6	139866652	139868652	2000
chr5	2371122	2373122	DUP	2000	SVEngine_290_1_290	SVEngine_290_2_290	chr5	2371122	2373122	2000
chr9	72530536	72532536	DUP	2000	SVEngine_291_1_291	SVEngine_291_2_291	chr9	72530536	72532536	2000
chr11	22685203	22687203	DUP	2000	SVEngine_292_1_292	SVEngine_292_2_292	chr11	22685203	22687203	2000
chr11	40344281	40346281	DUP	2000	SVEngine_293_1_293	SVEngine_293_2_293	chr11	40344281	40346281	2000
chr8	144021224	144023224	DUP	2000	SVEngine_294_1_294	SVEngine_294_2_294	chr8	144021224	144023224	2000
chr4	29172840	29174840	DUP	2000	SVEngine_295_1_295	SVEngine_295_2_295	chr4	29172840	29174840	2000
chr12	15927827	15929827	DUP	2000	SVEngine_296_1_296	SVEngine_296_2_296	chr12	15927827	15929827	2000
chr6	160399686	160401686	DUP	2000	SVEngine_297_1_297	SVEngine_297_2_297	chr6	160399686	160401686	2000
chr12	95720906	95722906	DUP	2000	SVEngine_298_1_298	SVEngine_298_2_298	chr12	95720906	95722906	2000
chr16	7825883	7827883	DUP	2000	SVEngine_299_1_299	SVEngine_299_2_299	chr16	7825883	7827883	2000
chr2	153295131	153297131	DUP	2000	SVEngine_300_1_300	SVEngine_300_2_300	chr2	153295131	153297131	2000
chr13	79912255	79914255	DUP	2000	SVEngine_301_1_301	SVEngine_301_2_301	chr13	79912255	79914255	2000
chr5	3707538	3709538	DUP	2000	SVEngine_302_1_302	SVEngine_302_2_302	chr5	3707538	3709538	2000
chr7	97685208	97687208	DUP	2000	SVEngine_303_1_303	SVEngine_303_2_303	chr7	97685208	97687208	2000
chr19	13673934	13675934	DUP	2000	SVEngine_304_1_304	SVEngine_304_2_304	chr19	13673934	13675934	2000
chr16	16068067	16070067	DUP	2000	SVEngine_305_1_305	SVEngine_305_2_305	chr16	16068067	16070067	2000
chr12	48702465	48704465	DUP	2000	SVEngine_306_1_306	SVEngine_306_2_306	chr12	48702465	48704465	2000
chrX	57922389	57927389	DUP	5000	SVEngine_307_1_307	SVEngine_307_2_307	chrX	57922389	57927389	5000
chr18	48297375	48302375	DUP	5000	SVEngine_308_1_308	SVEngine_308_2_308	chr18	48297375	48302375	5000
chr2	213323873	213328873	DUP	5000	SVEngine_309_1_309	SVEngine_309_2_309	chr2	213323873	213328873	5000
chr17	55397021	55402021	DUP	5000	SVEngine_310_1_310	SVEngine_310_2_310	chr17	55397021	55402021	5000
chr1	71008058	71013058	DUP	5000	SVEngine_311_1_311	SVEngine_311_2_311	chr1	71008058	71013058	5000
chr11	129358418	129363418	DUP	5000	SVEngine_312_1_312	SVEngine_312_2_312	chr11	129358418	129363418	5000
chr2	119139149	119144149	DUP	5000	SVEngine_313_1_313	SVEngine_313_2_313	chr2	119139149	119144149	5000
chr1	148926344	148931344	DUP	5000	SVEngine_314_1_314	SVEngine_314_2_314	chr1	148926344	148931344	5000
chr15	81734504	81739504	DUP	5000	SVEngine_315_1_315	SVEngine_315_2_315	chr15	81734504	81739504	5000
chr1	208283126	208288126	DUP	5000	SVEngine_316_1_316	SVEngine_316_2_316	chr1	208283126	208288126	5000
chr6	17932077	17937077	DUP	5000	SVEngine_317_1_317	SVEngine_317_2_317	chr6	17932077	17937077	5000
chr17	5473429	5478429	DUP	5000	SVEngine_318_1_318	SVEngine_318_2_318	chr17	5473429	5478429	5000
chr14	20886297	20891297	DUP	5000	SVEngine_319_1_319	SVEngine_319_2_319	chr14	20886297	20891297	5000
chr7	71137855	71142855	DUP	5000	SVEngine_320_1_320	SVEngine_320_2_320	chr7	71137855	71142855	5000
chr15	57533158	57538158	DUP	5000	SVEngine_321_1_321	SVEngine_321_2_321	chr15	57533158	57538158	5000
chr1	180108076	180113076	DUP	5000	SVEngine_322_1_322	SVEngine_322_2_322	chr1	180108076	180113076	5000
chr6	133879146	133884146	DUP	5000	SVEngine_323_1_323	SVEngine_323_2_323	chr6	133879146	133884146	5000
chr8	11517439	11527439	DUP	10000	SVEngine_324_1_324	SVEngine_324_2_324	chr8	11517439	11527439	10000
chr14	42290222	42300222	DUP	10000	SVEngine_325_1_325	SVEngine_325_2_325	chr14	42290222	42300222	10000
chr16	72115053	72125053	DUP	10000	SVEngine_326_1_326	SVEngine_326_2_326	chr16	72115053	72125053	10000
chr8	78235686	78245686	DUP	10000	SVEngine_327_1_327	SVEngine_327_2_327	chr8	78235686	78245686	10000
chr11	95401686	95411686	DUP	10000	SVEngine_328_1_328	SVEngine_328_2_328	chr11	95401686	95411686	10000
chr17	28011796	28021796	DUP	10000	SVEngine_329_1_329	SVEngine_329_2_329	chr17	28011796	28021796	10000
chr12	44465164	44475164	DUP	10000	SVEngine_330_1_330	SVEngine_330_2_330	chr12	44465164	44475164	10000
chr1	17497826	17507826	DUP	10000	SVEngine_331_1_331	SVEngine_331_2_331	chr1	17497826	17507826	10000
chr4	160247875	160257875	DUP	10000	SVEngine_332_1_332	SVEngine_332_2_332	chr4	160247875	160257875	10000
chr5	166882181	166892181	DUP	10000	SVEngine_333_1_333	SVEngine_333_2_333	chr5	166882181	166892181	10000
chr8	98505734	98515734	DUP	10000	SVEngine_334_1_334	SVEngine_334_2_334	chr8	98505734	98515734	10000
chr10	109349628	109359628	DUP	10000	SVEngine_335_1_335	SVEngine_335_2_335	chr10	109349628	109359628	10000
chr4	170160310	170170310	DUP	10000	SVEngine_336_1_336	SVEngine_336_2_336	chr4	170160310	170170310	10000
chr2	226269923	226279923	DUP	10000	SVEngine_337_1_337	SVEngine_337_2_337	chr2	226269923	226279923	10000
chr10	114498280	114508280	DUP	10000	SVEngine_338_1_338	SVEngine_338_2_338	chr10	114498280	114508280	10000
chr1	238221475	238231475	DUP	10000	SVEngine_339_1_339	SVEngine_339_2_339	chr1	238221475	238231475	10000
chr6	24107051	24117051	DUP	10000	SVEngine_340_1_340	SVEngine_340_2_340	chr6	24107051	24117051	10000
chr6	147110658	147120658	DUP	10000	SVEngine_341_1_341	SVEngine_341_2_341	chr6	147110658	147120658	10000
chr6	146062662	146072662	DUP	10000	SVEngine_342_1_342	SVEngine_342_2_342	chr6	146062662	146072662	10000
chr11	9912807	9922807	DUP	10000	SVEngine_343_1_343	SVEngine_343_2_343	chr11	9912807	9922807	10000
chr16	33697594	33707594	DUP	10000	SVEngine_344_1_344	SVEngine_344_2_344	chr16	33697594	33707594	10000
chr3	56994078	57009078	DUP	15000	SVEngine_345_1_345	SVEngine_345_2_345	chr3	56994078	57009078	15000
chr8	39865845	39880845	DUP	15000	SVEngine_346_1_346	SVEngine_346_2_346	chr8	39865845	39880845	15000
chr12	58336978	58351978	DUP	15000	SVEngine_347_1_347	SVEngine_347_2_347	chr12	58336978	58351978	15000
chrX	74216382	74231382	DUP	15000	SVEngine_348_1_348	SVEngine_348_2_348	chrX	74216382	74231382	15000
chr14	68555535	68570535	DUP	15000	SVEngine_349_1_349	SVEngine_349_2_349	chr14	68555535	68570535	15000
chr6	19790941	19805941	DUP	15000	SVEngine_350_1_350	SVEngine_350_2_350	chr6	19790941	19805941	15000
chr16	51575671	51590671	DUP	15000	SVEngine_351_1_351	SVEngine_351_2_351	chr16	51575671	51590671	15000
chr12	105979049	105994049	DUP	15000	SVEngine_352_1_352	SVEngine_352_2_352	chr12	105979049	105994049	15000
chr9	8807885	8822885	DUP	15000	SVEngine_353_1_353	SVEngine_353_2_353	chr9	8807885	8822885	15000
chr4	40322246	40337246	DUP	15000	SVEngine_354_1_354	SVEngine_354_2_354	chr4	40322246	40337246	15000
chr3	152856832	152871832	DUP	15000	SVEngine_355_1_355	SVEngine_355_2_355	chr3	152856832	152871832	15000
chr5	138730028	138745028	DUP	15000	SVEngine_356_1_356	SVEngine_356_2_356	chr5	138730028	138745028	15000
chr5	38515893	38530893	DUP	15000	SVEngine_357_1_357	SVEngine_357_2_357	chr5	38515893	38530893	15000
chr2	82757785	82772785	DUP	15000	SVEngine_358_1_358	SVEngine_358_2_358	chr2	82757785	82772785	15000
chr19	31452465	31467465	DUP	15000	SVEngine_359_1_359	SVEngine_359_2_359	chr19	31452465	31467465	15000
chrX	99357313	99457313	DUP	100000	SVEngine_360_1_360	SVEngine_360_2_360	chrX	99357313	99457313	100000
chr7	38199244	38299244	DUP	100000	SVEngine_361_1_361	SVEngine_361_2_361	chr7	38199244	38299244	100000
chr9	112153152	112253152	DUP	100000	SVEngine_362_1_362	SVEngine_362_2_362	chr9	112153152	112253152	100000
chr4	68388073	68488073	DUP	100000	SVEngine_363_1_363	SVEngine_363_2_363	chr4	68388073	68488073	100000
chr12	86363817	86463817	DUP	100000	SVEngine_364_1_364	SVEngine_364_2_364	chr12	86363817	86463817	100000
chr18	23732314	23832314	DUP	100000	SVEngine_365_1_365	SVEngine_365_2_365	chr18	23732314	23832314	100000
chr7	62250025	62350025	DUP	100000	SVEngine_366_1_366	SVEngine_366_2_366	chr7	62250025	62350025	100000
chr2	193266847	193366847	DUP	100000	SVEngine_367_1_367	SVEngine_367_2_367	chr2	193266847	193366847	100000
chr17	2463456	2563456	DUP	100000	SVEngine_368_1_368	SVEngine_368_2_368	chr17	2463456	2563456	100000
chrX	68284842	68384842	DUP	100000	SVEngine_369_1_369	SVEngine_369_2_369	chrX	68284842	68384842	100000
chr20	36910059	37010059	DUP	100000	SVEngine_370_1_370	SVEngine_370_2_370	chr20	36910059	37010059	100000
chr1	145542520	145642520	DUP	100000	SVEngine_371_1_371	SVEngine_371_2_371	chr1	145542520	145642520	100000
chr4	16885982	16985982	DUP	100000	SVEngine_372_1_372	SVEngine_372_2_372	chr4	16885982	16985982	100000
chr10	53851849	53951849	DUP	100000	SVEngine_373_1_373	SVEngine_373_2_373	chr10	53851849	53951849	100000
chr9	94680109	94780109	DUP	100000	SVEngine_374_1_374	SVEngine_374_2_374	chr9	94680109	94780109	100000
chr3	165697033	165797033	DUP	100000	SVEngine_375_1_375	SVEngine_375_2_375	chr3	165697033	165797033	100000
chr1	87270994	87370994	DUP	100000	SVEngine_376_1_376	SVEngine_376_2_376	chr1	87270994	87370994	100000
chr1	62926257	63026257	DUP	100000	SVEngine_377_1_377	SVEngine_377_2_377	chr1	62926257	63026257	100000
chr5	158667828	158767828	DUP	100000	SVEngine_378_1_378	SVEngine_378_2_378	chr5	158667828	158767828	100000
chr4	167152910	167252910	DUP	100000	SVEngine_379_1_379	SVEngine_379_2_379	chr4	167152910	167252910	100000
chr2	25820224	26820224	DUP	1000000	SVEngine_380_1_380	SVEngine_380_2_380	chr2	25820224	26820224	1000000
chr15	99057328	100057328	DUP	1000000	SVEngine_381_1_381	SVEngine_381_2_381	chr15	99057328	100057328	1000000
chr9	84910315	85910315	DUP	1000000	SVEngine_382_1_382	SVEngine_382_2_382	chr9	84910315	85910315	1000000
chr7	3588635	4588635	DUP	1000000	SVEngine_383_1_383	SVEngine_383_2_383	chr7	3588635	4588635	1000000
chr7	13489120	14489120	DUP	1000000	SVEngine_384_1_384	SVEngine_384_2_384	chr7	13489120	14489120	1000000
chr10	84506509	85506509	DUP	1000000	SVEngine_385_1_385	SVEngine_385_2_385	chr10	84506509	85506509	1000000
chr6	148765929	149765929	DUP	1000000	SVEngine_386_1_386	SVEngine_386_2_386	chr6	148765929	149765929	1000000
chr10	68478409	69478409	DUP	1000000	SVEngine_387_1_387	SVEngine_387_2_387	chr10	68478409	69478409	1000000
chr10	92593697	93593697	DUP	1000000	SVEngine_388_1_388	SVEngine_388_2_388	chr10	92593697	93593697	1000000
chr10	34747779	35747779	DUP	1000000	SVEngine_389_1_389	SVEngine_389_2_389	chr10	34747779	35747779	1000000
chr4	139606434	140606434	DUP	1000000	SVEngine_390_1_390	SVEngine_390_2_390	chr4	139606434	140606434	1000000
chr2	44130114	45130114	DUP	1000000	SVEngine_391_1_391	SVEngine_391_2_391	chr2	44130114	45130114	1000000
chr2	169635647	170635647	DUP	1000000	SVEngine_392_1_392	SVEngine_392_2_392	chr2	169635647	170635647	1000000
chr3	76916125	77916125	DUP	1000000	SVEngine_393_1_393	SVEngine_393_2_393	chr3	76916125	77916125	1000000
chr11	38705184	39705184	DUP	1000000	SVEngine_394_1_394	SVEngine_394_2_394	chr11	38705184	39705184	1000000
chr16	74277827	75277827	DUP	1000000	SVEngine_395_1_395	SVEngine_395_2_395	chr16	74277827	75277827	1000000
chr8	128223643	129223643	DUP	1000000	SVEngine_396_1_396	SVEngine_396_2_396	chr8	128223643	129223643	1000000
chr6	136944627	137944627	DUP	1000000	SVEngine_397_1_397	SVEngine_397_2_397	chr6	136944627	137944627	1000000
chr2	111205989	112205989	DUP	1000000	SVEngine_398_1_398	SVEngine_398_2_398	chr2	111205989	112205989	1000000
chr8	69732805	70732805	DUP	1000000	SVEngine_399_1_399	SVEngine_399_2_399	chr8	69732805	70732805	1000000
chr2	191810813	192810813	DUP	1000000	SVEngine_400_1_400	SVEngine_400_2_400	chr2	191810813	192810813	1000000
chr9	123144870	123144920	INV	50	SVEngine_401_1_401	SVEngine_401_2_401	chr9	123144870	123144920	50
chr8	42880690	42880740	INV	50	SVEngine_402_1_402	SVEngine_402_2_402	chr8	42880690	42880740	50
chr10	10315626	10315676	INV	50	SVEngine_403_1_403	SVEngine_403_2_403	chr10	10315626	10315676	50
chr8	46632688	46632738	INV	50	SVEngine_404_1_404	SVEngine_404_2_404	chr8	46632688	46632738	50
chr1	241205331	241205381	INV	50	SVEngine_405_1_405	SVEngine_405_2_405	chr1	241205331	241205381	50
chr6	141336537	141336587	INV	50	SVEngine_406_1_406	SVEngine_406_2_406	chr6	141336537	141336587	50
chr11	62090488	62090538	INV	50	SVEngine_407_1_407	SVEngine_407_2_407	chr11	62090488	62090538	50
chr7	39136121	39136171	INV	50	SVEngine_408_1_408	SVEngine_408_2_408	chr7	39136121	39136171	50
chr3	82602436	82602486	INV	50	SVEngine_409_1_409	SVEngine_409_2_409	chr3	82602436	82602486	50
chr17	45132038	45132088	INV	50	SVEngine_410_1_410	SVEngine_410_2_410	chr17	45132038	45132088	50
chr20	35377892	35377942	INV	50	SVEngine_411_1_411	SVEngine_411_2_411	chr20	35377892	35377942	50
chr6	79999093	79999143	INV	50	SVEngine_412_1_412	SVEngine_412_2_412	chr6	79999093	79999143	50
chr4	30414135	30414185	INV	50	SVEngine_413_1_413	SVEngine_413_2_413	chr4	30414135	30414185	50
chr6	142902386	142902436	INV	50	SVEngine_414_1_414	SVEngine_414_2_414	chr6	142902386	142902436	50
chr6	28833709	28833759	INV	50	SVEngine_415_1_415	SVEngine_415_2_415	chr6	28833709	28833759	50
chr1	102893156	102893206	INV	50	SVEngine_416_1_416	SVEngine_416_2_416	chr1	102893156	102893206	50
chr9	136817720	136817770	INV	50	SVEngine_417_1_417	SVEngine_417_2_417	chr9	136817720	136817770	50
chr11	15569757	15569807	INV	50	SVEngine_418_1_418	SVEngine_418_2_418	chr11	15569757	15569807	50
chr20	19656611	19656661	INV	50	SVEngine_419_1_419	SVEngine_419_2_419	chr20	19656611	19656661	50
chr8	43336137	43336237	INV	100	SVEngine_420_1_420	SVEngine_420_2_420	chr8	43336137	43336237	100
chr1	225711366	225711466	INV	100	SVEngine_421_1_421	SVEngine_421_2_421	chr1	225711366	225711466	100
chr5	79884069	79884169	INV	100	SVEngine_422_1_422	SVEngine_422_2_422	chr5	79884069	79884169	100
chr1	222779022	222779122	INV	100	SVEngine_423_1_423	SVEngine_423_2_423	chr1	222779022	222779122	100
chr6	107135338	107135438	INV	100	SVEngine_424_1_424	SVEngine_424_2_424	chr6	107135338	107135438	100
chr1	4334967	4335067	INV	100	SVEngine_425_1_425	SVEngine_425_2_425	chr1	4334967	4335067	100
chr9	128014227	128014327	INV	100	SVEngine_426_1_426	SVEngine_426_2_426	chr9	128014227	128014327	100
chr16	3642238	3642338	INV	100	SVEngine_427_1_427	SVEngine_427_2_427	chr16	3642238	3642338	100
chr14	91337686	91337786	INV	100	SVEngine_428_1_428	SVEngine_428_2_428	chr14	91337686	91337786	100
chr18	5990423	5990523	INV	100	SVEngine_429_1_429	SVEngine_429_2_429	chr18	5990423	5990523	100
chr3	182341774	182341874	INV	100	SVEngine_430_1_430	SVEngine_430_2_430	chr3	182341774	182341874	100
chr5	128780450	128780550	INV	100	SVEngine_431_1_431	SVEngine_431_2_431	chr5	128780450	128780550	100
chr19	23030290	23030390	INV	100	SVEngine_432_1_432	SVEngine_432_2_432	chr19	23030290	23030390	100
chr5	92151725	92151825	INV	100	SVEngine_433_1_433	SVEngine_433_2_433	chr5	92151725	92151825	100
chr8	84344066	84344166	INV	100	SVEngine_434_1_434	SVEngine_434_2_434	chr8	84344066	84344166	100
chr5	1272063	1272163	INV	100	SVEngine_435_1_435	SVEngine_435_2_435	chr5	1272063	1272163	100
chr15	73568474	73568574	INV	100	SVEngine_436_1_436	SVEngine_436_2_436	chr15	73568474	73568574	100
chr10	74850565	74850665	INV	100	SVEngine_437_1_437	SVEngine_437_2_437	chr10	74850565	74850665	100
chr6	101530242	101530342	INV	100	SVEngine_438_1_438	SVEngine_438_2_438	chr6	101530242	101530342	100
chr4	162837281	162837381	INV	100	SVEngine_439_1_439	SVEngine_439_2_439	chr4	162837281	162837381	100
chr4	23717534	23717634	INV	100	SVEngine_440_1_440	SVEngine_440_2_440	chr4	23717534	23717634	100
chr19	19339711	19339811	INV	100	SVEngine_441_1_441	SVEngine_441_2_441	chr19	19339711	19339811	100
chr20	13675456	13675556	INV	100	SVEngine_442_1_442	SVEngine_442_2_442	chr20	13675456	13675556	100
chr17	35427574	35427674	INV	100	SVEngine_443_1_443	SVEngine_443_2_443	chr17	35427574	35427674	100
chr5	134423143	134423243	INV	100	SVEngine_444_1_444	SVEngine_444_2_444	chr5	134423143	134423243	100
chrY	4245386	4245486	INV	100	SVEngine_445_1_445	SVEngine_445_2_445	chrY	4245386	4245486	100
chr20	29211087	29211587	INV	500	SVEngine_446_1_446	SVEngine_446_2_446	chr20	29211087	29211587	500
chr2	201017049	201017549	INV	500	SVEngine_447_1_447	SVEngine_447_2_447	chr2	201017049	201017549	500
chr17	59740249	59740749	INV	500	SVEngine_448_1_448	SVEngine_448_2_448	chr17	59740249	59740749	500
chr16	31935378	31935878	INV	500	SVEngine_449_1_449	SVEngine_449_2_449	chr16	31935378	31935878	500
chr3	89074513	89075013	INV	500	SVEngine_450_1_450	SVEngine_450_2_450	chr3	89074513	89075013	500
chr12	122056656	122057156	INV	500	SVEngine_451_1_451	SVEngine_451_2_451	chr12	122056656	122057156	500
chr9	105567265	105567765	INV	500	SVEngine_452_1_452	SVEngine_452_2_452	chr9	105567265	105567765	500
chr16	56167048	56167548	INV	500	SVEngine_453_1_453	SVEngine_453_2_453	chr16	56167048	56167548	500
chr13	50684558	50685058	INV	500	SVEngine_454_1_454	SVEngine_454_2_454	chr13	50684558	50685058	500
chr13	50201288	50201788	INV	500	SVEngine_455_1_455	SVEngine_455_2_455	chr13	50201288	50201788	500
chr11	120733319	120733819	INV	500	SVEngine_456_1_456	SVEngine_456_2_456	chr11	120733319	120733819	500
chr4	105154188	105154688	INV	500	SVEngine_457_1_457	SVEngine_457_2_457	chr4	105154188	105154688	500
chr1	147144730	147145230	INV	500	SVEngine_458_1_458	SVEngine_458_2_458	chr1	147144730	147145230	500
chr16	2143140	2143640	INV	500	SVEngine_459_1_459	SVEngine_459_2_459	chr16	2143140	2143640	500
chr1	152610257	152610757	INV	500	SVEngine_460_1_460	SVEngine_460_2_460	chr1	152610257	152610757	500
chr18	49314311	49314811	INV	500	SVEngine_461_1_461	SVEngine_461_2_461	chr18	49314311	49314811	500
chr4	163117986	163118486	INV	500	SVEngine_462_1_462	SVEngine_462_2_462	chr4	163117986	163118486	500
chrX	151257361	151257861	INV	500	SVEngine_463_1_463	SVEngine_463_2_463	chrX	151257361	151257861	500
chr1	121812536	121813036	INV	500	SVEngine_464_1_464	SVEngine_464_2_464	chr1	121812536	121813036	500
chr13	34791696	34792196	INV	500	SVEngine_465_1_465	SVEngine_465_2_465	chr13	34791696	34792196	500
chr10	55773725	55774225	INV	500	SVEngine_466_1_466	SVEngine_466_2_466	chr10	55773725	55774225	500
chr6	32345604	32346604	INV	1000	SVEngine_467_1_467	SVEngine_467_2_467	chr6	32345604	32346604	1000
chr19	20925373	20926373	INV	1000	SVEngine_468_1_468	SVEngine_468_2_468	chr19	20925373	20926373	1000
chr17	50974513	50975513	INV	1000	SVEngine_469_1_469	SVEngine_469_2_469	chr17	50974513	50975513	1000
chr1	30460892	30461892	INV	1000	SVEngine_470_1_470	SVEngine_470_2_470	chr1	30460892	30461892	1000
chr1	69818332	69819332	INV	1000	SVEngine_471_1_471	SVEngine_471_2_471	chr1	69818332	69819332	1000
chr10	96218736	96219736	INV	1000	SVEngine_472_1_472	SVEngine_472_2_472	chr10	96218736	96219736	1000
chr17	20662451	20663451	INV	1000	SVEngine_473_1_473	SVEngine_473_2_473	chr17	20662451	20663451	1000
chr18	40515508	40516508	INV	1000	SVEngine_474_1_474	SVEngine_474_2_474	chr18	40515508	40516508	1000
chrX	58303321	58304321	INV	1000	SVEngine_475_1_475	SVEngine_475_2_475	chrX	58303321	58304321	1000
chr12	89042334	89043334	INV	1000	SVEngine_476_1_476	SVEngine_476_2_476	chr12	89042334	89043334	1000
chr22	43371902	43372902	INV	1000	SVEngine_477_1_477	SVEngine_477_2_477	chr22	43371902	43372902	1000
chr13	38458980	38459980	INV	1000	SVEngine_478_1_478	SVEngine_478_2_478	chr13	38458980	38459980	1000
chr1	98636207	98637207	INV	1000	SVEngine_479_1_479	SVEngine_479_2_479	chr1	98636207	98637207	1000
chr10	132468435	132470435	INV	2000	SVEngine_480_1_480	SVEngine_480_2_480	chr10	132468435	132470435	2000
chr1	198144504	198146504	INV	2000	SVEngine_481_1_481	SVEngine_481_2_481	chr1	198144504	198146504	2000
chr6	39343871	39345871	INV	2000	SVEngine_482_1_482	SVEngine_482_2_482	chr6	39343871	39345871	2000
chr14	23203964	23205964	INV	2000	SVEngine_483_1_483	SVEngine_483_2_483	chr14	23203964	23205964	2000
chr3	28956331	28958331	INV	2000	SVEngine_484_1_484	SVEngine_484_2_484	chr3	28956331	28958331	2000
chr6	45951038	45953038	INV	2000	SVEngine_485_1_485	SVEngine_485_2_485	chr6	45951038	45953038	2000
chr2	101546354	101548354	INV	2000	SVEngine_486_1_486	SVEngine_486_2_486	chr2	101546354	101548354	2000
chr3	188279110	188281110	INV	2000	SVEngine_487_1_487	SVEngine_487_2_487	chr3	188279110	188281110	2000
chr2	8452112	8454112	INV	2000	SVEngine_488_1_488	SVEngine_488_2_488	chr2	8452112	8454112	2000
chr11	110428692	110430692	INV	2000	SVEngine_489_1_489	SVEngine_489_2_489	chr11	110428692	110430692	2000
chr11	18724519	18726519	INV	2000	SVEngine_490_1_490	SVEngine_490_2_490	chr11	18724519	18726519	2000
chr3	9883265	9885265	INV	2000	SVEngine_491_1_491	SVEngine_491_2_491	chr3	9883265	9885265	2000
chr3	140294670	140296670	INV	2000	SVEngine_492_1_492	SVEngine_492_2_492	chr3	140294670	140296670	2000
chr2	145032420	145034420	INV	2000	SVEngine_493_1_493	SVEngine_493_2_493	chr2	145032420	145034420	2000
chr5	43229302	43231302	INV	2000	SVEngine_494_1_494	SVEngine_494_2_494	chr5	43229302	43231302	2000
chrX	100117653	100119653	INV	2000	SVEngine_495_1_495	SVEngine_495_2_495	chrX	100117653	100119653	2000
chr14	25428295	25430295	INV	2000	SVEngine_496_1_496	SVEngine_496_2_496	chr14	25428295	25430295	2000
chr8	119392284	119394284	INV	2000	SVEngine_497_1_497	SVEngine_497_2_497	chr8	119392284	119394284	2000
chr7	5565601	5567601	INV	2000	SVEngine_498_1_498	SVEngine_498_2_498	chr7	5565601	5567601	2000
chr1	220577578	220579578	INV	2000	SVEngine_499_1_499	SVEngine_499_2_499	chr1	220577578	220579578	2000
chr3	107681655	107683655	INV	2000	SVEngine_500_1_500	SVEngine_500_2_500	chr3	107681655	107683655	2000
chrX	67454636	67456636	INV	2000	SVEngine_501_1_501	SVEngine_501_2_501	chrX	67454636	67456636	2000
chr18	40402311	40404311	INV	2000	SVEngine_502_1_502	SVEngine_502_2_502	chr18	40402311	40404311	2000
chr16	2030934	2032934	INV	2000	SVEngine_503_1_503	SVEngine_503_2_503	chr16	2030934	2032934	2000
chr1	178617516	178619516	INV	2000	SVEngine_504_1_504	SVEngine_504_2_504	chr1	178617516	178619516	2000
chr22	47618772	47620772	INV	2000	SVEngine_505_1_505	SVEngine_505_2_505	chr22	47618772	47620772	2000
chr6	162368686	162370686	INV	2000	SVEngine_506_1_506	SVEngine_506_2_506	chr6	162368686	162370686	2000
chr1	197928771	197933771	INV	5000	SVEngine_507_1_507	SVEngine_507_2_507	chr1	197928771	197933771	5000
chr21	25362976	25367976	INV	5000	SVEngine_508_1_508	SVEngine_508_2_508	chr21	25362976	25367976	5000
chr4	46274382	46279382	INV	5000	SVEngine_509_1_509	SVEngine_509_2_509	chr4	46274382	46279382	5000
chr3	82801220	82806220	INV	5000	SVEngine_510_1_510	SVEngine_510_2_510	chr3	82801220	82806220	5000
chr11	32018181	32023181	INV	5000	SVEngine_511_1_511	SVEngine_511_2_511	chr11	32018181	32023181	5000
chr4	118757361	118762361	INV	5000	SVEngine_512_1_512	SVEngine_512_2_512	chr4	118757361	118762361	5000
chr16	8331317	8336317	INV	5000	SVEngine_513_1_513	SVEngine_513_2_513	chr16	8331317	8336317	5000
chr6	47618095	47623095	INV	5000	SVEngine_514_1_514	SVEngine_514_2_514	chr6	47618095	47623095	5000
chr4	147298740	147303740	INV	5000	SVEngine_515_1_515	SVEngine_515_2_515	chr4	147298740	147303740	5000
chr9	60888131	60893131	INV	5000	SVEngine_516_1_516	SVEngine_516_2_516	chr9	60888131	60893131	5000
chr3	165671092	165676092	INV	5000	SVEngine_517_1_517	SVEngine_517_2_517	chr3	165671092	165676092	5000
chr1	186721078	186726078	INV	5000	SVEngine_518_1_518	SVEngine_518_2_518	chr1	186721078	186726078	5000
chr8	136829513	136834513	INV	5000	SVEngine_519_1_519	SVEngine_519_2_519	chr8	136829513	136834513	5000
chr7	156754348	156759348	INV	5000	SVEngine_520_1_520	SVEngine_520_2_520	chr7	156754348	156759348	5000
chr9	10859191	10864191	INV	5000	SVEngine_521_1_521	SVEngine_521_2_521	chr9	10859191	10864191	5000
chr8	110097643	110102643	INV	5000	SVEngine_522_1_522	SVEngine_522_2_522	chr8	110097643	110102643	5000
chr8	57368522	57373522	INV	5000	SVEngine_523_1_523	SVEngine_523_2_523	chr8	57368522	57373522	5000
chr6	81712556	81722556	INV	10000	SVEngine_524_1_524	SVEngine_524_2_524	chr6	81712556	81722556	10000
chrX	30256938	30266938	INV	10000	SVEngine_525_1_525	SVEngine_525_2_525	chrX	30256938	30266938	10000
chr3	12706863	12716863	INV	10000	SVEngine_526_1_526	SVEngine_526_2_526	chr3	12706863	12716863	10000
chr20	4783850	4793850	INV	10000	SVEngine_527_1_527	SVEngine_527_2_527	chr20	4783850	4793850	10000
chr2	47626579	47636579	INV	10000	SVEngine_528_1_528	SVEngine_528_2_528	chr2	47626579	47636579	10000
chr14	45307790	45317790	INV	10000	SVEngine_529_1_529	SVEngine_529_2_529	chr14	45307790	45317790	10000
chr12	124400386	124410386	INV	10000	SVEngine_530_1_530	SVEngine_530_2_530	chr12	124400386	124410386	10000
chr5	171554759	171564759	INV	10000	SVEngine_531_1_531	SVEngine_531_2_531	chr5	171554759	171564759	10000
chrX	49249525	49259525	INV	10000	SVEngine_532_1_532	SVEngine_532_2_532	chrX	49249525	49259525	10000
chr1	113851440	113861440	INV	10000	SVEngine_533_1_533	SVEngine_533_2_533	chr1	113851440	113861440	10000
chr17	64131162	64141162	INV	10000	SVEngine_534_1_534	SVEngine_534_2_534	chr17	64131162	64141162	10000
chr8	109804481	109814481	INV	10000	SVEngine_535_1_535	SVEngine_535_2_535	chr8	109804481	109814481	10000
chr4	109803046	109813046	INV	10000	SVEngine_536_1_536	SVEngine_536_2_536	chr4	109803046	109813046	10000
chr8	143709865	143719865	INV	10000	SVEngine_537_1_537	SVEngine_537_2_537	chr8	143709865	143719865	10000
chr17	16199263	16209263	INV	10000	SVEngine_538_1_538	SVEngine_538_2_538	chr17	16199263	16209263	10000
chr4	149532092	149542092	INV	10000	SVEngine_539_1_539	SVEngine_539_2_539	chr4	149532092	149542092	10000
chr18	35141208	35151208	INV	10000	SVEngine_540_1_540	SVEngine_540_2_540	chr18	35141208	35151208	10000
chr5	79684917	79694917	INV	10000	SVEngine_541_1_541	SVEngine_541_2_541	chr5	79684917	79694917	10000
chr5	4080943	4090943	INV	10000	SVEngine_542_1_542	SVEngine_542_2_542	chr5	4080943	4090943	10000
chr17	43982013	43992013	INV	10000	SVEngine_543_1_543	SVEngine_543_2_543	chr17	43982013	43992013	10000
chr8	75721737	75731737	INV	10000	SVEngine_544_1_544	SVEngine_544_2_544	chr8	75721737	75731737	10000
chr7	4162424	4177424	INV	15000	SVEngine_545_1_545	SVEngine_545_2_545	chr7	4162424	4177424	15000
chr5	37207539	37222539	INV	15000	SVEngine_546_1_546	SVEngine_546_2_546	chr5	37207539	37222539	15000
chr7	35280222	35295222	INV	15000	SVEngine_547_1_547	SVEngine_547_2_547	chr7	35280222	35295222	15000
chr18	69915572	69930572	INV	15000	SVEngine_548_1_548	SVEngine_548_2_548	chr18	69915572	69930572	15000
chr3	83575133	83590133	INV	15000	SVEngine_549_1_549	SVEngine_549_2_549	chr3	83575133	83590133	15000
chr17	29014701	29029701	INV	15000	SVEngine_550_1_550	SVEngine_550_2_550	chr17	29014701	29029701	15000
chr10	21714862	21729862	INV	15000	SVEngine_551_1_551	SVEngine_551_2_551	chr10	21714862	21729862	15000
chr4	61503834	61518834	INV	15000	SVEngine_552_1_552	SVEngine_552_2_552	chr4	61503834	61518834	15000
chrY	23982783	23997783	INV	15000	SVEngine_553_1_553	SVEngine_553_2_553	chrY	23982783	23997783	15000
chr3	74149233	74164233	INV	15000	SVEngine_554_1_554	SVEngine_554_2_554	chr3	74149233	74164233	15000
chr16	46624292	46639292	INV	15000	SVEngine_555_1_555	SVEngine_555_2_555	chr16	46624292	46639292	15000
chr7	118725867	118740867	INV	15000	SVEngine_556_1_556	SVEngine_556_2_556	chr7	118725867	118740867	15000
chr14	85387531	85402531	INV	15000	SVEngine_557_1_557	SVEngine_557_2_557	chr14	85387531	85402531	15000
chr4	14749716	14764716	INV	15000	SVEngine_558_1_558	SVEngine_558_2_558	chr4	14749716	14764716	15000
chr3	39670361	39685361	INV	15000	SVEngine_559_1_559	SVEngine_559_2_559	chr3	39670361	39685361	15000
chr12	91353495	91453495	INV	100000	SVEngine_560_1_560	SVEngine_560_2_560	chr12	91353495	91453495	100000
chrX	87560365	87660365	INV	100000	SVEngine_561_1_561	SVEngine_561_2_561	chrX	87560365	87660365	100000
chr6	31323389	31423389	INV	100000	SVEngine_562_1_562	SVEngine_562_2_562	chr6	31323389	31423389	100000
chr1	179457494	179557494	INV	100000	SVEngine_563_1_563	SVEngine_563_2_563	chr1	179457494	179557494	100000
chr5	10828920	10928920	INV	100000	SVEngine_564_1_564	SVEngine_564_2_564	chr5	10828920	10928920	100000
chr5	84738993	84838993	INV	100000	SVEngine_565_1_565	SVEngine_565_2_565	chr5	84738993	84838993	100000
chr17	65209850	65309850	INV	100000	SVEngine_566_1_566	SVEngine_566_2_566	chr17	65209850	65309850	100000
chr11	36868614	36968614	INV	100000	SVEngine_567_1_567	SVEngine_567_2_567	chr11	36868614	36968614	100000
chr6	137059744	137159744	INV	100000	SVEngine_568_1_568	SVEngine_568_2_568	chr6	137059744	137159744	100000
chr6	48340771	48440771	INV	100000	SVEngine_569_1_569	SVEngine_569_2_569	chr6	48340771	48440771	100000
chr1	57482443	57582443	INV	100000	SVEngine_570_1_570	SVEngine_570_2_570	chr1	57482443	57582443	100000
chr4	171118086	171218086	INV	100000	SVEngine_571_1_571	SVEngine_571_2_571	chr4	171118086	171218086	100000
chr1	93114530	93214530	INV	100000	SVEngine_572_1_572	SVEngine_572_2_572	chr1	93114530	93214530	100000
chr4	93051020	93151020	INV	100000	SVEngine_573_1_573	SVEngine_573_2_573	chr4	93051020	93151020	100000
chr3	178786692	178886692	INV	100000	SVEngine_574_1_574	SVEngine_574_2_574	chr3	178786692	178886692	100000
chr4	85199018	85299018	INV	100000	SVEngine_575_1_575	SVEngine_575_2_575	chr4	85199018	85299018	100000
chr9	19565643	19665643	INV	100000	SVEngine_576_1_576	SVEngine_576_2_576	chr9	19565643	19665643	100000
chr20	47257762	47357762	INV	100000	SVEngine_577_1_577	SVEngine_577_2_577	chr20	47257762	47357762	100000
chrX	95931908	96031908	INV	100000	SVEngine_578_1_578	SVEngine_578_2_578	chrX	95931908	96031908	100000
chr2	29491917	29591917	INV	100000	SVEngine_579_1_579	SVEngine_579_2_579	chr2	29491917	29591917	100000
chr7	123149464	124149464	INV	1000000	SVEngine_580_1_580	SVEngine_580_2_580	chr7	123149464	124149464	1000000
chr9	117402127	118402127	INV	1000000	SVEngine_581_1_581	SVEngine_581_2_581	chr9	117402127	118402127	1000000
chr16	12230776	13230776	INV	1000000	SVEngine_582_1_582	SVEngine_582_2_582	chr16	12230776	13230776	1000000
chr6	160394892	161394892	INV	1000000	SVEngine_583_1_583	SVEngine_583_2_583	chr6	160394892	161394892	1000000
chr2	157233792	158233792	INV	1000000	SVEngine_584_1_584	SVEngine_584_2_584	chr2	157233792	158233792	1000000
chr8	74820646	75820646	INV	1000000	SVEngine_585_1_585	SVEngine_585_2_585	chr8	74820646	75820646	1000000
chr13	34686817	35686817	INV	1000000	SVEngine_586_1_586	SVEngine_586_2_586	chr13	34686817	35686817	1000000
chr5	142204903	143204903	INV	1000000	SVEngine_587_1_587	SVEngine_587_2_587	chr5	142204903	143204903	1000000
chr18	62738563	63738563	INV	1000000	SVEngine_588_1_588	SVEngine_588_2_588	chr18	62738563	63738563	1000000
chr5	89901127	90901127	INV	1000000	SVEngine_589_1_589	SVEngine_589_2_589	chr5	89901127	90901127	1000000
chr9	18628858	19628858	INV	1000000	SVEngine_590_1_590	SVEngine_590_2_590	chr9	18628858	19628858	1000000
chr12	16342278	17342278	INV	1000000	SVEngine_591_1_591	SVEngine_591_2_591	chr12	16342278	17342278	1000000
chr20	40517355	41517355	INV	1000000	SVEngine_592_1_592	SVEngine_592_2_592	chr20	40517355	41517355	1000000
chr8	41589332	42589332	INV	1000000	SVEngine_593_1_593	SVEngine_593_2_593	chr8	41589332	42589332	1000000
chr6	41840392	42840392	INV	1000000	SVEngine_594_1_594	SVEngine_594_2_594	chr6	41840392	42840392	1000000
chrX	108182835	109182835	INV	1000000	SVEngine_595_1_595	SVEngine_595_2_595	chrX	108182835	109182835	1000000
chr12	61245561	62245561	INV	1000000	SVEngine_596_1_596	SVEngine_596_2_596	chr12	61245561	62245561	1000000
chr2	144009924	145009924	INV	1000000	SVEngine_597_1_597	SVEngine_597_2_597	chr2	144009924	145009924	1000000
chr1	243304560	244304560	INV	1000000	SVEngine_598_1_598	SVEngine_598_2_598	chr1	243304560	244304560	1000000
chr5	177121920	178121920	INV	1000000	SVEngine_599_1_599	SVEngine_599_2_599	chr5	177121920	178121920	1000000
chr2	210832092	211832092	INV	1000000	SVEngine_600_1_600	SVEngine_600_2_600	chr2	210832092	211832092	1000000
chr6	1021741	1021742	DINS	0	SVEngine_601_1_601	SVEngine_601_2_601	chr20	22598883	22598933	50
chr22	31209533	31209534	DINS	0	SVEngine_602_1_602	SVEngine_602_2_602	chr16	58055771	58055821	50
chr19	43166962	43166963	DINS	0	SVEngine_603_1_603	SVEngine_603_2_603	chr14	60976306	60976356	50
chr2	79901957	79901958	DINS	0	SVEngine_604_1_604	SVEngine_604_2_604	chr17	10355163	10355213	50
chr5	46181991	46181992	DINS	0	SVEngine_605_1_605	SVEngine_605_2_605	chr7	137627479	137627529	50
chr16	49559639	49559640	DINS	0	SVEngine_606_1_606	SVEngine_606_2_606	chr10	65430659	65430709	50
chr12	101910132	101910133	DINS	0	SVEngine_607_1_607	SVEngine_607_2_607	chr8	136810186	136810236	50
chr9	82730594	82730595	DINS	0	SVEngine_608_1_608	SVEngine_608_2_608	chr7	130094530	130094580	50
chr1	99233865	99233866	DINS	0	SVEngine_609_1_609	SVEngine_609_2_609	chr8	90982938	90982988	50
chr4	18135358	18135359	DINS	0	SVEngine_610_1_610	SVEngine_610_2_610	chr8	76292607	76292657	50
chr22	34201148	34201149	DINS	0	SVEngine_611_1_611	SVEngine_611_2_611	chr7	44542175	44542225	50
chrX	147149452	147149453	DINS	0	SVEngine_612_1_612	SVEngine_612_2_612	chr11	102272267	102272317	50
chr13	108348229	108348230	DINS	0	SVEngine_613_1_613	SVEngine_613_2_613	chr1	26174922	26174972	50
chr16	82382020	82382021	DINS	0	SVEngine_614_1_614	SVEngine_614_2_614	chr2	112272911	112272961	50
chr17	73843644	73843645	DINS	0	SVEngine_615_1_615	SVEngine_615_2_615	chr16	49509538	49509588	50
chrX	121607993	121607994	DINS	0	SVEngine_616_1_616	SVEngine_616_2_616	chr11	94804060	94804110	50
chr18	52475675	52475676	DINS	0	SVEngine_617_1_617	SVEngine_617_2_617	chr1	148732928	148732978	50
chr2	195524249	195524250	DINS	0	SVEngine_618_1_618	SVEngine_618_2_618	chr1	230621967	230622017	50
chr10	18776633	18776634	DINS	0	SVEngine_619_1_619	SVEngine_619_2_619	chr1	14056897	14056947	50
chr2	50426537	50426538	DINS	0	SVEngine_620_1_620	SVEngine_620_2_620	chr22	30022456	30022556	100
chr11	50128919	50128920	DINS	0	SVEngine_621_1_621	SVEngine_621_2_621	chr18	39788853	39788953	100
chr15	61717582	61717583	DINS	0	SVEngine_622_1_622	SVEngine_622_2_622	chr7	154609142	154609242	100
chr4	108416994	108416995	DINS	0	SVEngine_623_1_623	SVEngine_623_2_623	chr6	23921021	23921121	100
chr7	89766285	89766286	DINS	0	SVEngine_624_1_624	SVEngine_624_2_624	chr8	57820168	57820268	100
chr17	29742811	29742812	DINS	0	SVEngine_625_1_625	SVEngine_625_2_625	chr9	88831761	88831861	100
chr9	91729707	91729708	DINS	0	SVEngine_626_1_626	SVEngine_626_2_626	chr11	79055823	79055923	100
chr17	30660372	30660373	DINS	0	SVEngine_627_1_627	SVEngine_627_2_627	chr2	106653564	106653664	100
chr13	110937872	110937873	DINS	0	SVEngine_628_1_628	SVEngine_628_2_628	chr5	44834326	44834426	100
chrX	85284160	85284161	DINS	0	SVEngine_629_1_629	SVEngine_629_2_629	chr6	135729996	135730096	100
chrX	3433003	3433004	DINS	0	SVEngine_630_1_630	SVEngine_630_2_630	chr15	80278115	80278215	100
chr10	8025059	8025060	DINS	0	SVEngine_631_1_631	SVEngine_631_2_631	chr2	196479560	196479660	100
chr3	72150197	72150198	DINS	0	SVEngine_632_1_632	SVEngine_632_2_632	chr8	111008549	111008649	100
chr3	187541560	187541561	DINS	0	SVEngine_633_1_633	SVEngine_633_2_633	chr14	62693070	62693170	100
chr7	84764230	84764231	DINS	0	SVEngine_634_1_634	SVEngine_634_2_634	chr5	29186928	29187028	100
chr2	77841480	77841481	DINS	0	SVEngine_635_1_635	SVEngine_635_2_635	chrX	135334197	135334297	100
chr2	120474491	120474492	DINS	0	SVEngine_636_1_636	SVEngine_636_2_636	chr3	52365154	52365254	100
chr3	38434148	38434149	DINS	0	SVEngine_637_1_637	SVEngine_637_2_637	chr2	39651279	39651379	100
chr18	68160291	68160292	DINS	0	SVEngine_638_1_638	SVEngine_638_2_638	chr3	123469814	123469914	100
chr13	54518843	54518844	DINS	0	SVEngine_639_1_639	SVEngine_639_2_639	chr12	2248270	2248370	100
chr17	59740560	59740561	DINS	0	SVEngine_640_1_640	SVEngine_640_2_640	chr5	82313372	82313472	100
chr1	102660822	102660823	DINS	0	SVEngine_641_1_641	SVEngine_641_2_641	chr3	62341168	62341268	100
chr9	10978267	10978268	DINS	0	SVEngine_642_1_642	SVEngine_642_2_642	chr1	204460232	204460332	100
chr18	10726041	10726042	DINS	0	SVEngine_643_1_643	SVEngine_643_2_643	chr11	92923792	92923892	100
chr7	83351183	83351184	DINS	0	SVEngine_644_1_644	SVEngine_644_2_644	chr18	77608229	77608329	100
chr11	126935834	126935835	DINS	0	SVEngine_645_1_645	SVEngine_645_2_645	chr12	124617209	124617309	100
chr5	105293124	105293125	DINS	0	SVEngine_646_1_646	SVEngine_646_2_646	chr6	50645767	50646267	500
chr11	23275570	23275571	DINS	0	SVEngine_647_1_647	SVEngine_647_2_647	chr2	120032171	120032671	500
chr8	95199459	95199460	DINS	0	SVEngine_648_1_648	SVEngine_648_2_648	chr3	149355349	149355849	500
chr7	45148986	45148987	DINS	0	SVEngine_649_1_649	SVEngine_649_2_649	chr10	22188887	22189387	500
chr10	128540960	128540961	DINS	0	SVEngine_650_1_650	SVEngine_650_2_650	chr6	168179620	168180120	500
chrX	45739351	45739352	DINS	0	SVEngine_651_1_651	SVEngine_651_2_651	chr4	128699404	128699904	500
chr9	29272531	29272532	DINS	0	SVEngine_652_1_652	SVEngine_652_2_652	chrX	120692546	120693046	500
chr5	170503111	170503112	DINS	0	SVEngine_653_1_653	SVEngine_653_2_653	chr15	29813697	29814197	500
chr7	155863964	155863965	DINS	0	SVEngine_654_1_654	SVEngine_654_2_654	chr13	105150229	105150729	500
chr12	48526329	48526330	DINS	0	SVEngine_655_1_655	SVEngine_655_2_655	chr19	17355396	17355896	500
chr6	47128374	47128375	DINS	0	SVEngine_656_1_656	SVEngine_656_2_656	chr1	3972784	3973284	500
chr4	108261723	108261724	DINS	0	SVEngine_657_1_657	SVEngine_657_2_657	chr10	28332321	28332821	500
chr2	183619443	183619444	DINS	0	SVEngine_658_1_658	SVEngine_658_2_658	chr18	64738070	64738570	500
chr6	115123412	115123413	DINS	0	SVEngine_659_1_659	SVEngine_659_2_659	chr2	239848003	239848503	500
chr7	19439825	19439826	DINS	0	SVEngine_660_1_660	SVEngine_660_2_660	chr11	95051617	95052117	500
chr8	142619838	142619839	DINS	0	SVEngine_661_1_661	SVEngine_661_2_661	chr2	69896398	69896898	500
chr8	105594699	105594700	DINS	0	SVEngine_662_1_662	SVEngine_662_2_662	chr4	116493351	116493851	500
chr5	145733224	145733225	DINS	0	SVEngine_663_1_663	SVEngine_663_2_663	chr21	26312400	26312900	500
chr12	121922021	121922022	DINS	0	SVEngine_664_1_664	SVEngine_664_2_664	chr21	27470991	27471491	500
chr9	22765874	22765875	DINS	0	SVEngine_665_1_665	SVEngine_665_2_665	chr1	7186423	7186923	500
chr4	16201183	16201184	DINS	0	SVEngine_666_1_666	SVEngine_666_2_666	chr19	48048005	48048505	500
chr19	55508208	55508209	DINS	0	SVEngine_667_1_667	SVEngine_667_2_667	chr9	134302636	134303636	1000
chr18	49005430	49005431	DINS	0	SVEngine_668_1_668	SVEngine_668_2_668	chr8	80277314	80278314	1000
chr1	93604658	93604659	DINS	0	SVEngine_669_1_669	SVEngine_669_2_669	chr2	26313325	26314325	1000
chr22	38774925	38774926	DINS	0	SVEngine_670_1_670	SVEngine_670_2_670	chr15	37316179	37317179	1000
chr3	85291842	85291843	DINS	0	SVEngine_671_1_671	SVEngine_671_2_671	chr3	56239944	56240944	1000
chr10	95425522	95425523	DINS	0	SVEngine_672_1_672	SVEngine_672_2_672	chr1	156283667	156284667	1000
chr5	18605472	18605473	DINS	0	SVEngine_673_1_673	SVEngine_673_2_673	chr12	108547615	108548615	1000
chrX	113779799	113779800	DINS	0	SVEngine_674_1_674	SVEngine_674_2_674	chr3	128245685	128246685	1000
chr8	123434389	123434390	DINS	0	SVEngine_675_1_675	SVEngine_675_2_675	chr2	190914326	190915326	1000
chr2	167228785	167228786	DINS	0	SVEngine_676_1_676	SVEngine_676_2_676	chr14	64889762	64890762	1000
chr9	5483061	5483062	DINS	0	SVEngine_677_1_677	SVEngine_677_2_677	chr6	142615359	142616359	1000
chr1	156033203	156033204	DINS	0	SVEngine_678_1_678	SVEngine_678_2_678	chr4	34803721	34804721	1000
chr11	66662198	66662199	DINS	0	SVEngine_679_1_679	SVEngine_679_2_679	chr7	43144784	43145784	1000
chr3	57124120	57124121	DINS	0	SVEngine_680_1_680	SVEngine_680_2_680	chr22	34167482	34169482	2000
chr5	86664858	86664859	DINS	0	SVEngine_681_1_681	SVEngine_681_2_681	chr20	30891516	30893516	2000
chrX	106857454	106857455	DINS	0	SVEngine_682_1_682	SVEngine_682_2_682	chr4	143199675	143201675	2000
chr9	125593204	125593205	DINS	0	SVEngine_683_1_683	SVEngine_683_2_683	chr10	75070705	75072705	2000
chr17	8243802	8243803	DINS	0	SVEngine_684_1_684	SVEngine_684_2_684	chr10	33924476	33926476	2000
chr5	161626773	161626774	DINS	0	SVEngine_685_1_685	SVEngine_685_2_685	chr16	82914450	82916450	2000
chr6	124926701	124926702	DINS	0	SVEngine_686_1_686	SVEngine_686_2_686	chr17	57244912	57246912	2000
chr15	91640863	91640864	DINS	0	SVEngine_687_1_687	SVEngine_687_2_687	chr21	37682948	37684948	2000
chr12	89642220	89642221	DINS	0	SVEngine_688_1_688	SVEngine_688_2_688	chr11	75158432	75160432	2000
chr16	59875355	59875356	DINS	0	SVEngine_689_1_689	SVEngine_689_2_689	chr19	7519439	7521439	2000
chr9	75678734	75678735	DINS	0	SVEngine_690_1_690	SVEngine_690_2_690	chr4	141076047	141078047	2000
chr17	59026914	59026915	DINS	0	SVEngine_691_1_691	SVEngine_691_2_691	chr3	97741167	97743167	2000
chr7	154751951	154751952	DINS	0	SVEngine_692_1_692	SVEngine_692_2_692	chrX	24646201	24648201	2000
chr1	59325778	59325779	DINS	0	SVEngine_693_1_693	SVEngine_693_2_693	chr12	29664935	29666935	2000
chr12	63919446	63919447	DINS	0	SVEngine_694_1_694	SVEngine_694_2_694	chr9	26665589	26667589	2000
chr2	236245773	236245774	DINS	0	SVEngine_695_1_695	SVEngine_695_2_695	chr5	32760102	32762102	2000
chr3	51894130	51894131	DINS	0	SVEngine_696_1_696	SVEngine_696_2_696	chr8	20345558	20347558	2000
chr1	111834429	111834430	DINS	0	SVEngine_697_1_697	SVEngine_697_2_697	chr8	126229249	126231249	2000
chr2	223264592	223264593	DINS	0	SVEngine_698_1_698	SVEngine_698_2_698	chr15	60697667	60699667	2000
chr3	143175920	143175921	DINS	0	SVEngine_699_1_699	SVEngine_699_2_699	chr18	55312486	55314486	2000
chr3	16860452	16860453	DINS	0	SVEngine_700_1_700	SVEngine_700_2_700	chr18	62711709	62713709	2000
chr8	67566109	67566110	DINS	0	SVEngine_701_1_701	SVEngine_701_2_701	chr7	33829889	33831889	2000
chrX	100040710	100040711	DINS	0	SVEngine_702_1_702	SVEngine_702_2_702	chr5	175786946	175788946	2000
chr10	73587037	73587038	DINS	0	SVEngine_703_1_703	SVEngine_703_2_703	chr19	15141733	15143733	2000
chr8	116630506	116630507	DINS	0	SVEngine_704_1_704	SVEngine_704_2_704	chr9	18618592	18620592	2000
chr2	238656974	238656975	DINS	0	SVEngine_705_1_705	SVEngine_705_2_705	chr12	24035159	24037159	2000
chr10	98335019	98335020	DINS	0	SVEngine_706_1_706	SVEngine_706_2_706	chr8	85110869	85112869	2000
chr10	35860672	35860673	DINS	0	SVEngine_707_1_707	SVEngine_707_2_707	chr12	132007404	132012404	5000
chr13	47720939	47720940	DINS	0	SVEngine_708_1_708	SVEngine_708_2_708	chr9	128377549	128382549	5000
chr16	11786544	11786545	DINS	0	SVEngine_709_1_709	SVEngine_709_2_709	chr4	127148687	127153687	5000
chr10	48025721	48025722	DINS	0	SVEngine_710_1_710	SVEngine_710_2_710	chr2	72554976	72559976	5000
chr1	245449593	245449594	DINS	0	SVEngine_711_1_711	SVEngine_711_2_711	chr5	13055470	13060470	5000
chrX	127366674	127366675	DINS	0	SVEngine_712_1_712	SVEngine_712_2_712	chr2	168752203	168757203	5000
chr2	15215843	15215844	DINS	0	SVEngine_713_1_713	SVEngine_713_2_713	chr3	130028705	130033705	5000
chrY	17738558	17738559	DINS	0	SVEngine_714_1_714	SVEngine_714_2_714	chr18	61664862	61669862	5000
chr1	245326199	245326200	DINS	0	SVEngine_715_1_715	SVEngine_715_2_715	chr11	11858619	11863619	5000
chr13	29066349	29066350	DINS	0	SVEngine_716_1_716	SVEngine_716_2_716	chr3	8708163	8713163	5000
chr9	91818189	91818190	DINS	0	SVEngine_717_1_717	SVEngine_717_2_717	chr16	75245559	75250559	5000
chr5	139771312	139771313	DINS	0	SVEngine_718_1_718	SVEngine_718_2_718	chr16	10972398	10977398	5000
chr21	10011546	10011547	DINS	0	SVEngine_719_1_719	SVEngine_719_2_719	chr9	17715583	17720583	5000
chr17	47226849	47226850	DINS	0	SVEngine_720_1_720	SVEngine_720_2_720	chr7	106729827	106734827	5000
chr2	144614338	144614339	DINS	0	SVEngine_721_1_721	SVEngine_721_2_721	chr9	129166926	129171926	5000
chr3	74802846	74802847	DINS	0	SVEngine_722_1_722	SVEngine_722_2_722	chr15	82472832	82477832	5000
chr1	55281974	55281975	DINS	0	SVEngine_723_1_723	SVEngine_723_2_723	chr4	187355586	187360586	5000
chr4	16595936	16595937	DINS	0	SVEngine_724_1_724	SVEngine_724_2_724	chr20	43964482	43974482	10000
chr7	46790872	46790873	DINS	0	SVEngine_725_1_725	SVEngine_725_2_725	chr1	243034307	243044307	10000
chr7	13063316	13063317	DINS	0	SVEngine_726_1_726	SVEngine_726_2_726	chrX	138230708	138240708	10000
chr1	147071113	147071114	DINS	0	SVEngine_727_1_727	SVEngine_727_2_727	chr4	139783745	139793745	10000
chr13	108165581	108165582	DINS	0	SVEngine_728_1_728	SVEngine_728_2_728	chr3	75624192	75634192	10000
chr5	25432000	25432001	DINS	0	SVEngine_729_1_729	SVEngine_729_2_729	chr13	44520857	44530857	10000
chr6	125624459	125624460	DINS	0	SVEngine_730_1_730	SVEngine_730_2_730	chr3	157151983	157161983	10000
chr9	70155341	70155342	DINS	0	SVEngine_731_1_731	SVEngine_731_2_731	chr7	133885582	133895582	10000
chr14	71216855	71216856	DINS	0	SVEngine_732_1_732	SVEngine_732_2_732	chr2	11841709	11851709	10000
chr8	135114004	135114005	DINS	0	SVEngine_733_1_733	SVEngine_733_2_733	chr2	59163781	59173781	10000
chr2	189469023	189469024	DINS	0	SVEngine_734_1_734	SVEngine_734_2_734	chr12	126599868	126609868	10000
chr5	150796469	150796470	DINS	0	SVEngine_735_1_735	SVEngine_735_2_735	chr3	49518988	49528988	10000
chr6	44613317	44613318	DINS	0	SVEngine_736_1_736	SVEngine_736_2_736	chr7	31923170	31933170	10000
chr4	6877663	6877664	DINS	0	SVEngine_737_1_737	SVEngine_737_2_737	chr5	116806369	116816369	10000
chr15	37400995	37400996	DINS	0	SVEngine_738_1_738	SVEngine_738_2_738	chr8	128433949	128443949	10000
chr21	33356607	33356608	DINS	0	SVEngine_739_1_739	SVEngine_739_2_739	chr13	104003776	104013776	10000
chr8	3002861	3002862	DINS	0	SVEngine_740_1_740	SVEngine_740_2_740	chr3	87844821	87854821	10000
chr3	143751340	143751341	DINS	0	SVEngine_741_1_741	SVEngine_741_2_741	chr6	105272281	105282281	10000
chr1	79281341	79281342	DINS	0	SVEngine_742_1_742	SVEngine_742_2_742	chr8	16370578	16380578	10000
chr9	64790558	64790559	DINS	0	SVEngine_743_1_743	SVEngine_743_2_743	chr13	110173827	110183827	10000
chr3	172133168	172133169	DINS	0	SVEngine_744_1_744	SVEngine_744_2_744	chr6	73797370	73807370	10000
chr16	48510287	48510288	DINS	0	SVEngine_745_1_745	SVEngine_745_2_745	chr11	37037418	37052418	15000
chr10	115850623	115850624	DINS	0	SVEngine_746_1_746	SVEngine_746_2_746	chr13	38414853	38429853	15000
chr2	78460356	78460357	DINS	0	SVEngine_747_1_747	SVEngine_747_2_747	chr2	215771690	215786690	15000
chr12	54886905	54886906	DINS	0	SVEngine_748_1_748	SVEngine_748_2_748	chr12	29387764	29402764	15000
chr12	18227510	18227511	DINS	0	SVEngine_749_1_749	SVEngine_749_2_749	chr14	92245746	92260746	15000
chr4	40245909	40245910	DINS	0	SVEngine_750_1_750	SVEngine_750_2_750	chr9	6150975	6165975	15000
chr15	93752823	93752824	DINS	0	SVEngine_751_1_751	SVEngine_751_2_751	chr9	18963014	18978014	15000
chr7	117534029	117534030	DINS	0	SVEngine_752_1_752	SVEngine_752_2_752	chr12	17420531	17435531	15000
chr20	45358407	45358408	DINS	0	SVEngine_753_1_753	SVEngine_753_2_753	chr6	118086831	118101831	15000
chr1	81602572	81602573	DINS	0	SVEngine_754_1_754	SVEngine_754_2_754	chr12	49444409	49459409	15000
chr2	88976096	88976097	DINS	0	SVEngine_755_1_755	SVEngine_755_2_755	chr1	41599290	41614290	15000
chr14	39099533	39099534	DINS	0	SVEngine_756_1_756	SVEngine_756_2_756	chr2	29810852	29825852	15000
chr13	66529616	66529617	DINS	0	SVEngine_757_1_757	SVEngine_757_2_757	chr3	41860570	41875570	15000
chr5	123146537	123146538	DINS	0	SVEngine_758_1_758	SVEngine_758_2_758	chr9	118318618	118333618	15000
chr7	35820728	35820729	DINS	0	SVEngine_759_1_759	SVEngine_759_2_759	chr3	110263313	110278313	15000
chr15	31308123	31308124	DINS	0	SVEngine_760_1_760	SVEngine_760_2_760	chr15	46265921	46365921	100000
chr8	96698757	96698758	DINS	0	SVEngine_761_1_761	SVEngine_761_2_761	chr2	46885001	46985001	100000
chr15	41885573	41885574	DINS	0	SVEngine_762_1_762	SVEngine_762_2_762	chr14	41291431	41391431	100000
chr2	16291382	16291383	DINS	0	SVEngine_763_1_763	SVEngine_763_2_763	chr16	55063613	55163613	100000
chr4	5594136	5594137	DINS	0	SVEngine_764_1_764	SVEngine_764_2_764	chr5	135026007	135126007	100000
chr19	29060424	29060425	DINS	0	SVEngine_765_1_765	SVEngine_765_2_765	chr6	97894550	97994550	100000
chr3	109685863	109685864	DINS	0	SVEngine_766_1_766	SVEngine_766_2_766	chr4	2573212	2673212	100000
chr10	14889891	14889892	DINS	0	SVEngine_767_1_767	SVEngine_767_2_767	chr9	33492867	33592867	100000
chr16	49683776	49683777	DINS	0	SVEngine_768_1_768	SVEngine_768_2_768	chr3	1713347	1813347	100000
chrX	29997345	29997346	DINS	0	SVEngine_769_1_769	SVEngine_769_2_769	chr2	30917328	31017328	100000
chr9	2823532	2823533	DINS	0	SVEngine_770_1_770	SVEngine_770_2_770	chr18	24979964	25079964	100000
chr4	26011490	26011491	DINS	0	SVEngine_771_1_771	SVEngine_771_2_771	chr11	5131322	5231322	100000
chr5	125173991	125173992	DINS	0	SVEngine_772_1_772	SVEngine_772_2_772	chr1	145806350	145906350	100000
chr12	56745790	56745791	DINS	0	SVEngine_773_1_773	SVEngine_773_2_773	chr12	29762420	29862420	100000
chr7	92813521	92813522	DINS	0	SVEngine_774_1_774	SVEngine_774_2_774	chrX	121405206	121505206	100000
chr5	31955649	31955650	DINS	0	SVEngine_775_1_775	SVEngine_775_2_775	chr5	44605275	44705275	100000
chr2	232864603	232864604	DINS	0	SVEngine_776_1_776	SVEngine_776_2_776	chr1	220211919	220311919	100000
chr6	159818946	159818947	DINS	0	SVEngine_777_1_777	SVEngine_777_2_777	chr13	112493346	112593346	100000
chrX	10432157	10432158	DINS	0	SVEngine_778_1_778	SVEngine_778_2_778	chr2	11620266	11720266	100000
chr4	164013475	164013476	DINS	0	SVEngine_779_1_779	SVEngine_779_2_779	chr12	31181200	31281200	100000
chr8	42828970	42828971	DINS	0	SVEngine_780_1_780	SVEngine_780_2_780	chr3	80706384	81706384	1000000
chr7	100095007	100095008	DINS	0	SVEngine_781_1_781	SVEngine_781_2_781	chr3	127372665	128372665	1000000
chr1	62025602	62025603	DINS	0	SVEngine_782_1_782	SVEngine_782_2_782	chr10	127756910	128756910	1000000
chr2	161120292	161120293	DINS	0	SVEngine_783_1_783	SVEngine_783_2_783	chrX	80345319	81345319	1000000
chr12	115099434	115099435	DINS	0	SVEngine_784_1_784	SVEngine_784_2_784	chr8	137438957	138438957	1000000
chr16	12389388	12389389	DINS	0	SVEngine_785_1_785	SVEngine_785_2_785	chr10	95944330	96944330	1000000
chr5	61295984	61295985	DINS	0	SVEngine_786_1_786	SVEngine_786_2_786	chr13	63629848	64629848	1000000
chr3	12318334	12318335	DINS	0	SVEngine_787_1_787	SVEngine_787_2_787	chr17	2667732	3667732	1000000
chr1	200549994	200549995	DINS	0	SVEngine_788_1_788	SVEngine_788_2_788	chr5	104868737	105868737	1000000
chrX	76183549	76183550	DINS	0	SVEngine_789_1_789	SVEngine_789_2_789	chr16	28183394	29183394	1000000
chr6	120603174	120603175	DINS	0	SVEngine_790_1_790	SVEngine_790_2_790	chr7	103954040	104954040	1000000
chr4	173975852	173975853	DINS	0	SVEngine_791_1_791	SVEngine_791_2_791	chr18	76726010	77726010	1000000
chr5	129168556	129168557	DINS	0	SVEngine_792_1_792	SVEngine_792_2_792	chr1	102638921	103638921	1000000
chr3	31031015	31031016	DINS	0	SVEngine_793_1_793	SVEngine_793_2_793	chr13	94974138	95974138	1000000
chr1	184552468	184552469	DINS	0	SVEngine_794_1_794	SVEngine_794_2_794	chr12	101670787	102670787	1000000
chr10	130458943	130458944	DINS	0	SVEngine_795_1_795	SVEngine_795_2_795	chr13	82051694	83051694	1000000
chr11	57943851	57943852	DINS	0	SVEngine_796_1_796	SVEngine_796_2_796	chr12	57992878	58992878	1000000
chr14	41963912	41963913	DINS	0	SVEngine_797_1_797	SVEngine_797_2_797	chr1	213626245	214626245	1000000
chrX	144810552	144810553	DINS	0	SVEngine_798_1_798	SVEngine_798_2_798	chrY	24438059	25438059	1000000
chr15	65860784	65860785	DINS	0	SVEngine_799_1_799	SVEngine_799_2_799	chrX	29634869	30634869	1000000
chr3	14670635	14670636	DINS	0	SVEngine_800_1_800	SVEngine_800_2_800	chr20	35125664	36125664	1000000
chr2	47793449	47793450	FINS	0	SVEngine_801_1_801	SVEngine_801_2_801	Foreign_INS_1_50	0	50	50
chr8	143708337	143708338	FINS	0	SVEngine_802_1_802	SVEngine_802_2_802	Foreign_INS_9_50	0	50	50
chr3	172555401	172555402	FINS	0	SVEngine_803_1_803	SVEngine_803_2_803	Foreign_INS_18_50	0	50	50
chr7	25339899	25339900	FINS	0	SVEngine_804_1_804	SVEngine_804_2_804	Foreign_INS_61_50	0	50	50
chr6	82492607	82492608	FINS	0	SVEngine_805_1_805	SVEngine_805_2_805	Foreign_INS_68_50	0	50	50
chr11	30065840	30065841	FINS	0	SVEngine_806_1_806	SVEngine_806_2_806	Foreign_INS_71_50	0	50	50
chr4	24699421	24699422	FINS	0	SVEngine_807_1_807	SVEngine_807_2_807	Foreign_INS_82_50	0	50	50
chr18	34527953	34527954	FINS	0	SVEngine_808_1_808	SVEngine_808_2_808	Foreign_INS_88_50	0	50	50
chr6	55047819	55047820	FINS	0	SVEngine_809_1_809	SVEngine_809_2_809	Foreign_INS_97_50	0	50	50
chr18	45463095	45463096	FINS	0	SVEngine_810_1_810	SVEngine_810_2_810	Foreign_INS_100_50	0	50	50
chr2	237749395	237749396	FINS	0	SVEngine_811_1_811	SVEngine_811_2_811	Foreign_INS_103_50	0	50	50
chr21	31179245	31179246	FINS	0	SVEngine_812_1_812	SVEngine_812_2_812	Foreign_INS_106_50	0	50	50
chr5	128589197	128589198	FINS	0	SVEngine_813_1_813	SVEngine_813_2_813	Foreign_INS_108_50	0	50	50
chr11	114964696	114964697	FINS	0	SVEngine_814_1_814	SVEngine_814_2_814	Foreign_INS_122_50	0	50	50
chr9	26674982	26674983	FINS	0	SVEngine_815_1_815	SVEngine_815_2_815	Foreign_INS_137_50	0	50	50
chr7	150115748	150115749	FINS	0	SVEngine_816_1_816	SVEngine_816_2_816	Foreign_INS_165_50	0	50	50
chr1	51166762	51166763	FINS	0	SVEngine_817_1_817	SVEngine_817_2_817	Foreign_INS_173_50	0	50	50
chr18	70628371	70628372	FINS	0	SVEngine_818_1_818	SVEngine_818_2_818	Foreign_INS_174_50	0	50	50
chr15	57995715	57995716	FINS	0	SVEngine_819_1_819	SVEngine_819_2_819	Foreign_INS_183_50	0	50	50
chr8	4593078	4593079	FINS	0	SVEngine_820_1_820	SVEngine_820_2_820	Foreign_INS_17_100	0	100	100
chr13	78126197	78126198	FINS	0	SVEngine_821_1_821	SVEngine_821_2_821	Foreign_INS_22_100	0	100	100
chr5	140506078	140506079	FINS	0	SVEngine_822_1_822	SVEngine_822_2_822	Foreign_INS_36_100	0	100	100
chr1	64024117	64024118	FINS	0	SVEngine_823_1_823	SVEngine_823_2_823	Foreign_INS_37_100	0	100	100
chr16	20482366	20482367	FINS	0	SVEngine_824_1_824	SVEngine_824_2_824	Foreign_INS_55_100	0	100	100
chr3	113665732	113665733	FINS	0	SVEngine_825_1_825	SVEngine_825_2_825	Foreign_INS_65_100	0	100	100
chr13	77947594	77947595	FINS	0	SVEngine_826_1_826	SVEngine_826_2_826	Foreign_INS_73_100	0	100	100
chr4	133642852	133642853	FINS	0	SVEngine_827_1_827	SVEngine_827_2_827	Foreign_INS_74_100	0	100	100
chrY	2298818	2298819	FINS	0	SVEngine_828_1_828	SVEngine_828_2_828	Foreign_INS_115_100	0	100	100
chr11	4393681	4393682	FINS	0	SVEngine_829_1_829	SVEngine_829_2_829	Foreign_INS_128_100	0	100	100
chr3	2436881	2436882	FINS	0	SVEngine_830_1_830	SVEngine_830_2_830	Foreign_INS_132_100	0	100	100
chr13	107246812	107246813	FINS	0	SVEngine_831_1_831	SVEngine_831_2_831	Foreign_INS_140_100	0	100	100
chr18	54511864	54511865	FINS	0	SVEngine_832_1_832	SVEngine_832_2_832	Foreign_INS_147_100	0	100	100
chr9	136324712	136324713	FINS	0	SVEngine_833_1_833	SVEngine_833_2_833	Foreign_INS_152_100	0	100	100
chrX	102163489	102163490	FINS	0	SVEngine_834_1_834	SVEngine_834_2_834	Foreign_INS_154_100	0	100	100
chr12	75038180	75038181	FINS	0	SVEngine_835_1_835	SVEngine_835_2_835	Foreign_INS_167_100	0	100	100
chr13	56894079	56894080	FINS	0	SVEngine_836_1_836	SVEngine_836_2_836	Foreign_INS_170_100	0	100	100
chr16	36145686	36145687	FINS	0	SVEngine_837_1_837	SVEngine_837_2_837	Foreign_INS_175_100	0	100	100
chr2	68649106	68649107	FINS	0	SVEngine_838_1_838	SVEngine_838_2_838	Foreign_INS_176_100	0	100	100
chr12	41644635	41644636	FINS	0	SVEngine_839_1_839	SVEngine_839_2_839	Foreign_INS_178_100	0	100	100
chr3	176206489	176206490	FINS	0	SVEngine_840_1_840	SVEngine_840_2_840	Foreign_INS_190_100	0	100	100
chr14	98044573	98044574	FINS	0	SVEngine_841_1_841	SVEngine_841_2_841	Foreign_INS_195_100	0	100	100
chr5	1103747	1103748	FINS	0	SVEngine_842_1_842	SVEngine_842_2_842	Foreign_INS_197_100	0	100	100
chr14	25813134	25813135	FINS	0	SVEngine_843_1_843	SVEngine_843_2_843	Foreign_INS_199_100	0	100	100
chr13	24786053	24786054	FINS	0	SVEngine_844_1_844	SVEngine_844_2_844	Foreign_INS_218_100	0	100	100
chr15	52733623	52733624	FINS	0	SVEngine_845_1_845	SVEngine_845_2_845	Foreign_INS_219_100	0	100	100
chr1	198580084	198580085	FINS	0	SVEngine_846_1_846	SVEngine_846_2_846	Foreign_INS_13_500	0	500	500
chr16	84984848	84984849	FINS	0	SVEngine_847_1_847	SVEngine_847_2_847	Foreign_INS_31_500	0	500	500
chr22	30301103	30301104	FINS	0	SVEngine_848_1_848	SVEngine_848_2_848	Foreign_INS_40_500	0	500	500
chr8	21004940	21004941	FINS	0	SVEngine_849_1_849	SVEngine_849_2_849	Foreign_INS_42_500	0	500	500
chrX	7765107	7765108	FINS	0	SVEngine_850_1_850	SVEngine_850_2_850	Foreign_INS_66_500	0	500	500
chr3	61223840	61223841	FINS	0	SVEngine_851_1_851	SVEngine_851_2_851	Foreign_INS_88_500	0	500	500
chr1	164423064	164423065	FINS	0	SVEngine_852_1_852	SVEngine_852_2_852	Foreign_INS_90_500	0	500	500
chr1	205947498	205947499	FINS	0	SVEngine_853_1_853	SVEngine_853_2_853	Foreign_INS_94_500	0	500	500
chr7	107061097	107061098	FINS	0	SVEngine_854_1_854	SVEngine_854_2_854	Foreign_INS_97_500	0	500	500
chr9	41967291	41967292	FINS	0	SVEngine_855_1_855	SVEngine_855_2_855	Foreign_INS_108_500	0	500	500
chr9	37783865	37783866	FINS	0	SVEngine_856_1_856	SVEngine_856_2_856	Foreign_INS_109_500	0	500	500
chr10	12493512	12493513	FINS	0	SVEngine_857_1_857	SVEngine_857_2_857	Foreign_INS_127_500	0	500	500
chrX	90086521	90086522	FINS	0	SVEngine_858_1_858	SVEngine_858_2_858	Foreign_INS_132_500	0	500	500
chr2	205722909	205722910	FINS	0	SVEngine_859_1_859	SVEngine_859_2_859	Foreign_INS_133_500	0	500	500
chr20	23620856	23620857	FINS	0	SVEngine_860_1_860	SVEngine_860_2_860	Foreign_INS_163_500	0	500	500
chr1	152532536	152532537	FINS	0	SVEngine_861_1_861	SVEngine_861_2_861	Foreign_INS_164_500	0	500	500
chr19	56892649	56892650	FINS	0	SVEngine_862_1_862	SVEngine_862_2_862	Foreign_INS_165_500	0	500	500
chr5	19523649	19523650	FINS	0	SVEngine_863_1_863	SVEngine_863_2_863	Foreign_INS_169_500	0	500	500
chr7	9252742	9252743	FINS	0	SVEngine_864_1_864	SVEngine_864_2_864	Foreign_INS_177_500	0	500	500
chr5	55397333	55397334	FINS	0	SVEngine_865_1_865	SVEngine_865_2_865	Foreign_INS_181_500	0	500	500
chr17	20048247	20048248	FINS	0	SVEngine_866_1_866	SVEngine_866_2_866	Foreign_INS_216_500	0	500	500
chr3	188602259	188602260	FINS	0	SVEngine_867_1_867	SVEngine_867_2_867	Foreign_INS_24_1000	0	1000	1000
chr14	42469885	42469886	FINS	0	SVEngine_868_1_868	SVEngine_868_2_868	Foreign_INS_25_1000	0	1000	1000
chr9	4545115	4545116	FINS	0	SVEngine_869_1_869	SVEngine_869_2_869	Foreign_INS_27_1000	0	1000	1000
chr5	143289394	143289395	FINS	0	SVEngine_870_1_870	SVEngine_870_2_870	Foreign_INS_54_1000	0	1000	1000
chr6	1023368	1023369	FINS	0	SVEngine_871_1_871	SVEngine_871_2_871	Foreign_INS_62_1000	0	1000	1000
chr2	27959740	27959741	FINS	0	SVEngine_872_1_872	SVEngine_872_2_872	Foreign_INS_86_1000	0	1000	1000
chr17	29275513	29275514	FINS	0	SVEngine_873_1_873	SVEngine_873_2_873	Foreign_INS_96_1000	0	1000	1000
chr18	6581024	6581025	FINS	0	SVEngine_874_1_874	SVEngine_874_2_874	Foreign_INS_142_1000	0	1000	1000
chr7	88243937	88243938	FINS	0	SVEngine_875_1_875	SVEngine_875_2_875	Foreign_INS_143_1000	0	1000	1000
chr6	69526364	69526365	FINS	0	SVEngine_876_1_876	SVEngine_876_2_876	Foreign_INS_162_1000	0	1000	1000
chr4	32931894	32931895	FINS	0	SVEngine_877_1_877	SVEngine_877_2_877	Foreign_INS_168_1000	0	1000	1000
chr8	58357484	58357485	FINS	0	SVEngine_878_1_878	SVEngine_878_2_878	Foreign_INS_185_1000	0	1000	1000
chr10	37143325	37143326	FINS	0	SVEngine_879_1_879	SVEngine_879_2_879	Foreign_INS_213_1000	0	1000	1000
chrX	101575225	101575226	FINS	0	SVEngine_880_1_880	SVEngine_880_2_880	Foreign_INS_7_2000	0	2000	2000
chr18	58301527	58301528	FINS	0	SVEngine_881_1_881	SVEngine_881_2_881	Foreign_INS_9_2000	0	2000	2000
chr6	37266393	37266394	FINS	0	SVEngine_882_1_882	SVEngine_882_2_882	Foreign_INS_10_2000	0	2000	2000
chr20	44790878	44790879	FINS	0	SVEngine_883_1_883	SVEngine_883_2_883	Foreign_INS_12_2000	0	2000	2000
chr2	228720006	228720007	FINS	0	SVEngine_884_1_884	SVEngine_884_2_884	Foreign_INS_18_2000	0	2000	2000
chr20	37717381	37717382	FINS	0	SVEngine_885_1_885	SVEngine_885_2_885	Foreign_INS_27_2000	0	2000	2000
chr10	6053187	6053188	FINS	0	SVEngine_886_1_886	SVEngine_886_2_886	Foreign_INS_47_2000	0	2000	2000
chr7	129473689	129473690	FINS	0	SVEngine_887_1_887	SVEngine_887_2_887	Foreign_INS_49_2000	0	2000	2000
chr5	174301858	174301859	FINS	0	SVEngine_888_1_888	SVEngine_888_2_888	Foreign_INS_71_2000	0	2000	2000
chr9	126807876	126807877	FINS	0	SVEngine_889_1_889	SVEngine_889_2_889	Foreign_INS_85_2000	0	2000	2000
chr6	157437752	157437753	FINS	0	SVEngine_890_1_890	SVEngine_890_2_890	Foreign_INS_92_2000	0	2000	2000
chr6	160111177	160111178	FINS	0	SVEngine_891_1_891	SVEngine_891_2_891	Foreign_INS_93_2000	0	2000	2000
chr17	70490228	70490229	FINS	0	SVEngine_892_1_892	SVEngine_892_2_892	Foreign_INS_105_2000	0	2000	2000
chr7	125329451	125329452	FINS	0	SVEngine_893_1_893	SVEngine_893_2_893	Foreign_INS_110_2000	0	2000	2000
chr12	16346518	16346519	FINS	0	SVEngine_894_1_894	SVEngine_894_2_894	Foreign_INS_124_2000	0	2000	2000
chr10	128703429	128703430	FINS	0	SVEngine_895_1_895	SVEngine_895_2_895	Foreign_INS_138_2000	0	2000	2000
chr1	102915692	102915693	FINS	0	SVEngine_896_1_896	SVEngine_896_2_896	Foreign_INS_151_2000	0	2000	2000
chr5	111977966	111977967	FINS	0	SVEngine_897_1_897	SVEngine_897_2_897	Foreign_INS_156_2000	0	2000	2000
chr3	196343509	196343510	FINS	0	SVEngine_898_1_898	SVEngine_898_2_898	Foreign_INS_159_2000	0	2000	2000
chr3	168675652	168675653	FINS	0	SVEngine_899_1_899	SVEngine_899_2_899	Foreign_INS_163_2000	0	2000	2000
chr4	94376043	94376044	FINS	0	SVEngine_900_1_900	SVEngine_900_2_900	Foreign_INS_178_2000	0	2000	2000
chr2	33197589	33197590	FINS	0	SVEngine_901_1_901	SVEngine_901_2_901	Foreign_INS_181_2000	0	2000	2000
chr6	72298705	72298706	FINS	0	SVEngine_902_1_902	SVEngine_902_2_902	Foreign_INS_182_2000	0	2000	2000
chr15	38785112	38785113	FINS	0	SVEngine_903_1_903	SVEngine_903_2_903	Foreign_INS_195_2000	0	2000	2000
chr2	41168994	41168995	FINS	0	SVEngine_904_1_904	SVEngine_904_2_904	Foreign_INS_197_2000	0	2000	2000
chr7	80622069	80622070	FINS	0	SVEngine_905_1_905	SVEngine_905_2_905	Foreign_INS_217_2000	0	2000	2000
chrX	4632748	4632749	FINS	0	SVEngine_906_1_906	SVEngine_906_2_906	Foreign_INS_220_2000	0	2000	2000
chr12	18006200	18006201	FINS	0	SVEngine_907_1_907	SVEngine_907_2_907	Foreign_INS_33_5000	0	5000	5000
chr11	117019696	117019697	FINS	0	SVEngine_908_1_908	SVEngine_908_2_908	Foreign_INS_42_5000	0	5000	5000
chr13	35470183	35470184	FINS	0	SVEngine_909_1_909	SVEngine_909_2_909	Foreign_INS_63_5000	0	5000	5000
chr5	58755051	58755052	FINS	0	SVEngine_910_1_910	SVEngine_910_2_910	Foreign_INS_70_5000	0	5000	5000
chr10	102315833	102315834	FINS	0	SVEngine_911_1_911	SVEngine_911_2_911	Foreign_INS_71_5000	0	5000	5000
chr2	128833145	128833146	FINS	0	SVEngine_912_1_912	SVEngine_912_2_912	Foreign_INS_80_5000	0	5000	5000
chr11	106957454	106957455	FINS	0	SVEngine_913_1_913	SVEngine_913_2_913	Foreign_INS_105_5000	0	5000	5000
chr4	38018445	38018446	FINS	0	SVEngine_914_1_914	SVEngine_914_2_914	Foreign_INS_130_5000	0	5000	5000
chr5	150279853	150279854	FINS	0	SVEngine_915_1_915	SVEngine_915_2_915	Foreign_INS_135_5000	0	5000	5000
chr2	228504105	228504106	FINS	0	SVEngine_916_1_916	SVEngine_916_2_916	Foreign_INS_137_5000	0	5000	5000
chrX	64056007	64056008	FINS	0	SVEngine_917_1_917	SVEngine_917_2_917	Foreign_INS_139_5000	0	5000	5000
chrX	52870744	52870745	FINS	0	SVEngine_918_1_918	SVEngine_918_2_918	Foreign_INS_153_5000	0	5000	5000
chr2	46318111	46318112	FINS	0	SVEngine_919_1_919	SVEngine_919_2_919	Foreign_INS_171_5000	0	5000	5000
chr8	90598136	90598137	FINS	0	SVEngine_920_1_920	SVEngine_920_2_920	Foreign_INS_176_5000	0	5000	5000
chr17	68825649	68825650	FINS	0	SVEngine_921_1_921	SVEngine_921_2_921	Foreign_INS_183_5000	0	5000	5000
chr4	108459781	108459782	FINS	0	SVEngine_922_1_922	SVEngine_922_2_922	Foreign_INS_203_5000	0	5000	5000
chr10	45014706	45014707	FINS	0	SVEngine_923_1_923	SVEngine_923_2_923	Foreign_INS_217_5000	0	5000	5000
chr12	40685770	40685771	FINS	0	SVEngine_924_1_924	SVEngine_924_2_924	Foreign_INS_6_10000	0	10000	10000
chr19	39004002	39004003	FINS	0	SVEngine_925_1_925	SVEngine_925_2_925	Foreign_INS_7_10000	0	10000	10000
chrX	95995949	95995950	FINS	0	SVEngine_926_1_926	SVEngine_926_2_926	Foreign_INS_29_10000	0	10000	10000
chrX	1019645	1019646	FINS	0	SVEngine_927_1_927	SVEngine_927_2_927	Foreign_INS_30_10000	0	10000	10000
chr20	19651439	19651440	FINS	0	SVEngine_928_1_928	SVEngine_928_2_928	Foreign_INS_37_10000	0	10000	10000
chr20	61639236	61639237	FINS	0	SVEngine_929_1_929	SVEngine_929_2_929	Foreign_INS_43_10000	0	10000	10000
chr15	22935922	22935923	FINS	0	SVEngine_930_1_930	SVEngine_930_2_930	Foreign_INS_68_10000	0	10000	10000
chr5	127519912	127519913	FINS	0	SVEngine_931_1_931	SVEngine_931_2_931	Foreign_INS_70_10000	0	10000	10000
chr3	114201557	114201558	FINS	0	SVEngine_932_1_932	SVEngine_932_2_932	Foreign_INS_81_10000	0	10000	10000
chr6	40141994	40141995	FINS	0	SVEngine_933_1_933	SVEngine_933_2_933	Foreign_INS_94_10000	0	10000	10000
chr3	116137602	116137603	FINS	0	SVEngine_934_1_934	SVEngine_934_2_934	Foreign_INS_122_10000	0	10000	10000
chrX	66038860	66038861	FINS	0	SVEngine_935_1_935	SVEngine_935_2_935	Foreign_INS_126_10000	0	10000	10000
chr2	225630519	225630520	FINS	0	SVEngine_936_1_936	SVEngine_936_2_936	Foreign_INS_153_10000	0	10000	10000
chr18	7430646	7430647	FINS	0	SVEngine_937_1_937	SVEngine_937_2_937	Foreign_INS_158_10000	0	10000	10000
chr7	43080268	43080269	FINS	0	SVEngine_938_1_938	SVEngine_938_2_938	Foreign_INS_173_10000	0	10000	10000
chr17	55598491	55598492	FINS	0	SVEngine_939_1_939	SVEngine_939_2_939	Foreign_INS_175_10000	0	10000	10000
chrX	55204117	55204118	FINS	0	SVEngine_940_1_940	SVEngine_940_2_940	Foreign_INS_185_10000	0	10000	10000
chr6	36008264	36008265	FINS	0	SVEngine_941_1_941	SVEngine_941_2_941	Foreign_INS_190_10000	0	10000	10000
chr9	23411649	23411650	FINS	0	SVEngine_942_1_942	SVEngine_942_2_942	Foreign_INS_193_10000	0	10000	10000
chr9	84988885	84988886	FINS	0	SVEngine_943_1_943	SVEngine_943_2_943	Foreign_INS_199_10000	0	10000	10000
chr9	133883747	133883748	FINS	0	SVEngine_944_1_944	SVEngine_944_2_944	Foreign_INS_215_10000	0	10000	10000
chr7	70133192	70133193	FINS	0	SVEngine_945_1_945	SVEngine_945_2_945	Foreign_INS_2_15000	0	15000	15000
chrX	148239067	148239068	FINS	0	SVEngine_946_1_946	SVEngine_946_2_946	Foreign_INS_28_15000	0	15000	15000
chr15	58802428	58802429	FINS	0	SVEngine_947_1_947	SVEngine_947_2_947	Foreign_INS_40_15000	0	15000	15000
chr11	43621620	43621621	FINS	0	SVEngine_948_1_948	SVEngine_948_2_948	Foreign_INS_57_15000	0	15000	15000
chr5	96786201	96786202	FINS	0	SVEngine_949_1_949	SVEngine_949_2_949	Foreign_INS_63_15000	0	15000	15000
chr8	78166928	78166929	FINS	0	SVEngine_950_1_950	SVEngine_950_2_950	Foreign_INS_71_15000	0	15000	15000
chr8	94636011	94636012	FINS	0	SVEngine_951_1_951	SVEngine_951_2_951	Foreign_INS_92_15000	0	15000	15000
chr11	120135170	120135171	FINS	0	SVEngine_952_1_952	SVEngine_952_2_952	Foreign_INS_101_15000	0	15000	15000
chr3	145453791	145453792	FINS	0	SVEngine_953_1_953	SVEngine_953_2_953	Foreign_INS_154_15000	0	15000	15000
chr20	48661629	48661630	FINS	0	SVEngine_954_1_954	SVEngine_954_2_954	Foreign_INS_159_15000	0	15000	15000
chr9	91865447	91865448	FINS	0	SVEngine_955_1_955	SVEngine_955_2_955	Foreign_INS_164_15000	0	15000	15000
chr4	94861031	94861032	FINS	0	SVEngine_956_1_956	SVEngine_956_2_956	Foreign_INS_178_15000	0	15000	15000
chr12	46390695	46390696	FINS	0	SVEngine_957_1_957	SVEngine_957_2_957	Foreign_INS_201_15000	0	15000	15000
chr19	5634602	5634603	FINS	0	SVEngine_958_1_958	SVEngine_958_2_958	Foreign_INS_210_15000	0	15000	15000
chr1	90781774	90781775	FINS	0	SVEngine_959_1_959	SVEngine_959_2_959	Foreign_INS_211_15000	0	15000	15000
chr22	18494332	18494333	FINS	0	SVEngine_960_1_960	SVEngine_960_2_960	Foreign_INS_2_100000	0	100000	100000
chr2	113843658	113843659	FINS	0	SVEngine_961_1_961	SVEngine_961_2_961	Foreign_INS_15_100000	0	100000	100000
chr5	54560775	54560776	FINS	0	SVEngine_962_1_962	SVEngine_962_2_962	Foreign_INS_17_100000	0	100000	100000
chr18	35802400	35802401	FINS	0	SVEngine_963_1_963	SVEngine_963_2_963	Foreign_INS_33_100000	0	100000	100000
chr12	23185623	23185624	FINS	0	SVEngine_964_1_964	SVEngine_964_2_964	Foreign_INS_41_100000	0	100000	100000
chr3	175782894	175782895	FINS	0	SVEngine_965_1_965	SVEngine_965_2_965	Foreign_INS_61_100000	0	100000	100000
chr2	73247839	73247840	FINS	0	SVEngine_966_1_966	SVEngine_966_2_966	Foreign_INS_77_100000	0	100000	100000
chr11	28265374	28265375	FINS	0	SVEngine_967_1_967	SVEngine_967_2_967	Foreign_INS_78_100000	0	100000	100000
chr18	68199323	68199324	FINS	0	SVEngine_968_1_968	SVEngine_968_2_968	Foreign_INS_79_100000	0	100000	100000
chr20	48396214	48396215	FINS	0	SVEngine_969_1_969	SVEngine_969_2_969	Foreign_INS_99_100000	0	100000	100000
chr5	106563777	106563778	FINS	0	SVEngine_970_1_970	SVEngine_970_2_970	Foreign_INS_115_100000	0	100000	100000
chr4	139031537	139031538	FINS	0	SVEngine_971_1_971	SVEngine_971_2_971	Foreign_INS_116_100000	0	100000	100000
chr7	85276382	85276383	FINS	0	SVEngine_972_1_972	SVEngine_972_2_972	Foreign_INS_131_100000	0	100000	100000
chr19	38426812	38426813	FINS	0	SVEngine_973_1_973	SVEngine_973_2_973	Foreign_INS_142_100000	0	100000	100000
chr10	115875048	115875049	FINS	0	SVEngine_974_1_974	SVEngine_974_2_974	Foreign_INS_146_100000	0	100000	100000
chr16	78627964	78627965	FINS	0	SVEngine_975_1_975	SVEngine_975_2_975	Foreign_INS_154_100000	0	100000	100000
chr9	42505256	42505257	FINS	0	SVEngine_976_1_976	SVEngine_976_2_976	Foreign_INS_159_100000	0	100000	100000
chr3	112011559	112011560	FINS	0	SVEngine_977_1_977	SVEngine_977_2_977	Foreign_INS_163_100000	0	100000	100000
chr1	74346437	74346438	FINS	0	SVEngine_978_1_978	SVEngine_978_2_978	Foreign_INS_177_100000	0	100000	100000
chr11	9590409	9590410	FINS	0	SVEngine_979_1_979	SVEngine_979_2_979	Foreign_INS_188_100000	0	100000	100000
chr2	2613483	2613484	FINS	0	SVEngine_980_1_980	SVEngine_980_2_980	Foreign_INS_3_1000000	0	1000000	1000000
chr13	35901932	35901933	FINS	0	SVEngine_981_1_981	SVEngine_981_2_981	Foreign_INS_47_1000000	0	1000000	1000000
chr5	119589322	119589323	FINS	0	SVEngine_982_1_982	SVEngine_982_2_982	Foreign_INS_55_1000000	0	1000000	1000000
chr7	18188725	18188726	FINS	0	SVEngine_983_1_983	SVEngine_983_2_983	Foreign_INS_60_1000000	0	1000000	1000000
chr17	59099390	59099391	FINS	0	SVEngine_984_1_984	SVEngine_984_2_984	Foreign_INS_78_1000000	0	1000000	1000000
chr5	78699287	78699288	FINS	0	SVEngine_985_1_985	SVEngine_985_2_985	Foreign_INS_85_1000000	0	1000000	1000000
chr19	23330294	23330295	FINS	0	SVEngine_986_1_986	SVEngine_986_2_986	Foreign_INS_86_1000000	0	1000000	1000000
chr2	116161924	116161925	FINS	0	SVEngine_987_1_987	SVEngine_987_2_987	Foreign_INS_89_1000000	0	1000000	1000000
chr5	38974025	38974026	FINS	0	SVEngine_988_1_988	SVEngine_988_2_988	Foreign_INS_92_1000000	0	1000000	1000000
chr4	105566042	105566043	FINS	0	SVEngine_989_1_989	SVEngine_989_2_989	Foreign_INS_94_1000000	0	1000000	1000000
chr18	62943743	62943744	FINS	0	SVEngine_990_1_990	SVEngine_990_2_990	Foreign_INS_96_1000000	0	1000000	1000000
chr12	84989169	84989170	FINS	0	SVEngine_991_1_991	SVEngine_991_2_991	Foreign_INS_102_1000000	0	1000000	1000000
chr18	68567467	68567468	FINS	0	SVEngine_992_1_992	SVEngine_992_2_992	Foreign_INS_104_1000000	0	1000000	1000000
chr13	94268972	94268973	FINS	0	SVEngine_993_1_993	SVEngine_993_2_993	Foreign_INS_106_1000000	0	1000000	1000000
chr9	2701014	2701015	FINS	0	SVEngine_994_1_994	SVEngine_994_2_994	Foreign_INS_126_1000000	0	1000000	1000000
chr3	60335773	60335774	FINS	0	SVEngine_995_1_995	SVEngine_995_2_995	Foreign_INS_132_1000000	0	1000000	1000000
chr17	35794617	35794618	FINS	0	SVEngine_996_1_996	SVEngine_996_2_996	Foreign_INS_135_1000000	0	1000000	1000000
chr2	17154644	17154645	FINS	0	SVEngine_997_1_997	SVEngine_997_2_997	Foreign_INS_146_1000000	0	1000000	1000000
chr2	9044484	9044485	FINS	0	SVEngine_998_1_998	SVEngine_998_2_998	Foreign_INS_164_1000000	0	1000000	1000000
chr3	60666981	60666982	FINS	0	SVEngine_999_1_999	SVEngine_999_2_999	Foreign_INS_188_1000000	0	1000000	1000000
chr6	169395529	169395530	FINS	0	SVEngine_1000_1_1000	SVEngine_1000_2_1000	Foreign_INS_208_1000000	0	1000000	1000000
chr3	41516907	41516957	DEL_TRA	50	SVEngine_1001_1_1001	SVEngine_1001_2_1001	NA	NA	NA	NA
chr6	88393755	88393805	DEL_TRA	50	SVEngine_1002_1_1002	SVEngine_1002_2_1002	NA	NA	NA	NA
chr3	140071858	140071908	DEL_TRA	50	SVEngine_1003_1_1003	SVEngine_1003_2_1003	NA	NA	NA	NA
chr5	140478408	140478458	DEL_TRA	50	SVEngine_1004_1_1004	SVEngine_1004_2_1004	NA	NA	NA	NA
chr2	210586508	210586558	DEL_TRA	50	SVEngine_1005_1_1005	SVEngine_1005_2_1005	NA	NA	NA	NA
chr1	5464561	5464611	DEL_TRA	50	SVEngine_1006_1_1006	SVEngine_1006_2_1006	NA	NA	NA	NA
chr15	88147326	88147376	DEL_TRA	50	SVEngine_1007_1_1007	SVEngine_1007_2_1007	NA	NA	NA	NA
chr4	90393555	90393605	DEL_TRA	50	SVEngine_1008_1_1008	SVEngine_1008_2_1008	NA	NA	NA	NA
chr1	175710716	175710766	DEL_TRA	50	SVEngine_1009_1_1009	SVEngine_1009_2_1009	NA	NA	NA	NA
chr1	48167083	48167133	DEL_TRA	50	SVEngine_1010_1_1010	SVEngine_1010_2_1010	NA	NA	NA	NA
chr12	80394841	80394891	DEL_TRA	50	SVEngine_1011_1_1011	SVEngine_1011_2_1011	NA	NA	NA	NA
chr12	51157815	51157865	DEL_TRA	50	SVEngine_1012_1_1012	SVEngine_1012_2_1012	NA	NA	NA	NA
chr3	116523202	116523252	DEL_TRA	50	SVEngine_1013_1_1013	SVEngine_1013_2_1013	NA	NA	NA	NA
chr13	82290690	82290740	DEL_TRA	50	SVEngine_1014_1_1014	SVEngine_1014_2_1014	NA	NA	NA	NA
chr4	32244714	32244764	DEL_TRA	50	SVEngine_1015_1_1015	SVEngine_1015_2_1015	NA	NA	NA	NA
chr19	51151523	51151573	DEL_TRA	50	SVEngine_1016_1_1016	SVEngine_1016_2_1016	NA	NA	NA	NA
chr5	109027584	109027634	DEL_TRA	50	SVEngine_1017_1_1017	SVEngine_1017_2_1017	NA	NA	NA	NA
chr18	46668631	46668681	DEL_TRA	50	SVEngine_1018_1_1018	SVEngine_1018_2_1018	NA	NA	NA	NA
chr10	71612590	71612640	DEL_TRA	50	SVEngine_1019_1_1019	SVEngine_1019_2_1019	NA	NA	NA	NA
chr7	23582594	23582694	DEL_TRA	100	SVEngine_1020_1_1020	SVEngine_1020_2_1020	NA	NA	NA	NA
chr4	162554314	162554414	DEL_TRA	100	SVEngine_1021_1_1021	SVEngine_1021_2_1021	NA	NA	NA	NA
chr15	22922648	22922748	DEL_TRA	100	SVEngine_1022_1_1022	SVEngine_1022_2_1022	NA	NA	NA	NA
chr9	8249534	8249634	DEL_TRA	100	SVEngine_1023_1_1023	SVEngine_1023_2_1023	NA	NA	NA	NA
chr22	28617000	28617100	DEL_TRA	100	SVEngine_1024_1_1024	SVEngine_1024_2_1024	NA	NA	NA	NA
chr8	22200999	22201099	DEL_TRA	100	SVEngine_1025_1_1025	SVEngine_1025_2_1025	NA	NA	NA	NA
chr16	32325988	32326088	DEL_TRA	100	SVEngine_1026_1_1026	SVEngine_1026_2_1026	NA	NA	NA	NA
chr15	89139222	89139322	DEL_TRA	100	SVEngine_1027_1_1027	SVEngine_1027_2_1027	NA	NA	NA	NA
chr9	126231445	126231545	DEL_TRA	100	SVEngine_1028_1_1028	SVEngine_1028_2_1028	NA	NA	NA	NA
chr12	76729045	76729145	DEL_TRA	100	SVEngine_1029_1_1029	SVEngine_1029_2_1029	NA	NA	NA	NA
chr11	94733264	94733364	DEL_TRA	100	SVEngine_1030_1_1030	SVEngine_1030_2_1030	NA	NA	NA	NA
chr11	126693761	126693861	DEL_TRA	100	SVEngine_1031_1_1031	SVEngine_1031_2_1031	NA	NA	NA	NA
chr8	54788426	54788526	DEL_TRA	100	SVEngine_1032_1_1032	SVEngine_1032_2_1032	NA	NA	NA	NA
chr1	30119900	30120000	DEL_TRA	100	SVEngine_1033_1_1033	SVEngine_1033_2_1033	NA	NA	NA	NA
chr6	110734169	110734269	DEL_TRA	100	SVEngine_1034_1_1034	SVEngine_1034_2_1034	NA	NA	NA	NA
chr16	9384936	9385036	DEL_TRA	100	SVEngine_1035_1_1035	SVEngine_1035_2_1035	NA	NA	NA	NA
chr20	4188075	4188175	DEL_TRA	100	SVEngine_1036_1_1036	SVEngine_1036_2_1036	NA	NA	NA	NA
chr8	58315492	58315592	DEL_TRA	100	SVEngine_1037_1_1037	SVEngine_1037_2_1037	NA	NA	NA	NA
chr18	35442382	35442482	DEL_TRA	100	SVEngine_1038_1_1038	SVEngine_1038_2_1038	NA	NA	NA	NA
chr13	40933443	40933543	DEL_TRA	100	SVEngine_1039_1_1039	SVEngine_1039_2_1039	NA	NA	NA	NA
chr1	45634484	45634584	DEL_TRA	100	SVEngine_1040_1_1040	SVEngine_1040_2_1040	NA	NA	NA	NA
chr11	2615033	2615133	DEL_TRA	100	SVEngine_1041_1_1041	SVEngine_1041_2_1041	NA	NA	NA	NA
chr10	44789285	44789385	DEL_TRA	100	SVEngine_1042_1_1042	SVEngine_1042_2_1042	NA	NA	NA	NA
chr15	45786753	45786853	DEL_TRA	100	SVEngine_1043_1_1043	SVEngine_1043_2_1043	NA	NA	NA	NA
chr17	82055967	82056067	DEL_TRA	100	SVEngine_1044_1_1044	SVEngine_1044_2_1044	NA	NA	NA	NA
chr2	10555487	10555587	DEL_TRA	100	SVEngine_1045_1_1045	SVEngine_1045_2_1045	NA	NA	NA	NA
chr7	131521714	131522214	DEL_TRA	500	SVEngine_1046_1_1046	SVEngine_1046_2_1046	NA	NA	NA	NA
chr6	149682845	149683345	DEL_TRA	500	SVEngine_1047_1_1047	SVEngine_1047_2_1047	NA	NA	NA	NA
chr1	170218651	170219151	DEL_TRA	500	SVEngine_1048_1_1048	SVEngine_1048_2_1048	NA	NA	NA	NA
chr18	68927125	68927625	DEL_TRA	500	SVEngine_1049_1_1049	SVEngine_1049_2_1049	NA	NA	NA	NA
chr18	75561446	75561946	DEL_TRA	500	SVEngine_1050_1_1050	SVEngine_1050_2_1050	NA	NA	NA	NA
chr15	43588983	43589483	DEL_TRA	500	SVEngine_1051_1_1051	SVEngine_1051_2_1051	NA	NA	NA	NA
chrX	112220587	112221087	DEL_TRA	500	SVEngine_1052_1_1052	SVEngine_1052_2_1052	NA	NA	NA	NA
chr13	56398755	56399255	DEL_TRA	500	SVEngine_1053_1_1053	SVEngine_1053_2_1053	NA	NA	NA	NA
chr4	58555902	58556402	DEL_TRA	500	SVEngine_1054_1_1054	SVEngine_1054_2_1054	NA	NA	NA	NA
chr3	154418821	154419321	DEL_TRA	500	SVEngine_1055_1_1055	SVEngine_1055_2_1055	NA	NA	NA	NA
chr8	11783032	11783532	DEL_TRA	500	SVEngine_1056_1_1056	SVEngine_1056_2_1056	NA	NA	NA	NA
chrX	90021505	90022005	DEL_TRA	500	SVEngine_1057_1_1057	SVEngine_1057_2_1057	NA	NA	NA	NA
chr11	27671507	27672007	DEL_TRA	500	SVEngine_1058_1_1058	SVEngine_1058_2_1058	NA	NA	NA	NA
chr18	34161444	34161944	DEL_TRA	500	SVEngine_1059_1_1059	SVEngine_1059_2_1059	NA	NA	NA	NA
chr5	11928514	11929014	DEL_TRA	500	SVEngine_1060_1_1060	SVEngine_1060_2_1060	NA	NA	NA	NA
chr5	107166183	107166683	DEL_TRA	500	SVEngine_1061_1_1061	SVEngine_1061_2_1061	NA	NA	NA	NA
chr6	154929150	154929650	DEL_TRA	500	SVEngine_1062_1_1062	SVEngine_1062_2_1062	NA	NA	NA	NA
chr10	43373043	43373543	DEL_TRA	500	SVEngine_1063_1_1063	SVEngine_1063_2_1063	NA	NA	NA	NA
chr21	38732685	38733185	DEL_TRA	500	SVEngine_1064_1_1064	SVEngine_1064_2_1064	NA	NA	NA	NA
chrX	67445907	67446407	DEL_TRA	500	SVEngine_1065_1_1065	SVEngine_1065_2_1065	NA	NA	NA	NA
chr7	96715742	96716242	DEL_TRA	500	SVEngine_1066_1_1066	SVEngine_1066_2_1066	NA	NA	NA	NA
chr11	101706532	101707532	DEL_TRA	1000	SVEngine_1067_1_1067	SVEngine_1067_2_1067	NA	NA	NA	NA
chr9	5897983	5898983	DEL_TRA	1000	SVEngine_1068_1_1068	SVEngine_1068_2_1068	NA	NA	NA	NA
chr14	101263955	101264955	DEL_TRA	1000	SVEngine_1069_1_1069	SVEngine_1069_2_1069	NA	NA	NA	NA
chr7	145370029	145371029	DEL_TRA	1000	SVEngine_1070_1_1070	SVEngine_1070_2_1070	NA	NA	NA	NA
chrX	29695073	29696073	DEL_TRA	1000	SVEngine_1071_1_1071	SVEngine_1071_2_1071	NA	NA	NA	NA
chrX	28761798	28762798	DEL_TRA	1000	SVEngine_1072_1_1072	SVEngine_1072_2_1072	NA	NA	NA	NA
chr9	99034701	99035701	DEL_TRA	1000	SVEngine_1073_1_1073	SVEngine_1073_2_1073	NA	NA	NA	NA
chr6	120716570	120717570	DEL_TRA	1000	SVEngine_1074_1_1074	SVEngine_1074_2_1074	NA	NA	NA	NA
chr15	83229095	83230095	DEL_TRA	1000	SVEngine_1075_1_1075	SVEngine_1075_2_1075	NA	NA	NA	NA
chr4	19759867	19760867	DEL_TRA	1000	SVEngine_1076_1_1076	SVEngine_1076_2_1076	NA	NA	NA	NA
chr7	77011223	77012223	DEL_TRA	1000	SVEngine_1077_1_1077	SVEngine_1077_2_1077	NA	NA	NA	NA
chr10	112582661	112583661	DEL_TRA	1000	SVEngine_1078_1_1078	SVEngine_1078_2_1078	NA	NA	NA	NA
chr8	12129654	12130654	DEL_TRA	1000	SVEngine_1079_1_1079	SVEngine_1079_2_1079	NA	NA	NA	NA
chr6	80511100	80513100	DEL_TRA	2000	SVEngine_1080_1_1080	SVEngine_1080_2_1080	NA	NA	NA	NA
chr4	123667635	123669635	DEL_TRA	2000	SVEngine_1081_1_1081	SVEngine_1081_2_1081	NA	NA	NA	NA
chrX	105221017	105223017	DEL_TRA	2000	SVEngine_1082_1_1082	SVEngine_1082_2_1082	NA	NA	NA	NA
chr13	97883151	97885151	DEL_TRA	2000	SVEngine_1083_1_1083	SVEngine_1083_2_1083	NA	NA	NA	NA
chr8	119240939	119242939	DEL_TRA	2000	SVEngine_1084_1_1084	SVEngine_1084_2_1084	NA	NA	NA	NA
chr15	95284264	95286264	DEL_TRA	2000	SVEngine_1085_1_1085	SVEngine_1085_2_1085	NA	NA	NA	NA
chr4	106227167	106229167	DEL_TRA	2000	SVEngine_1086_1_1086	SVEngine_1086_2_1086	NA	NA	NA	NA
chr15	75234443	75236443	DEL_TRA	2000	SVEngine_1087_1_1087	SVEngine_1087_2_1087	NA	NA	NA	NA
chr12	88856948	88858948	DEL_TRA	2000	SVEngine_1088_1_1088	SVEngine_1088_2_1088	NA	NA	NA	NA
chr10	105486647	105488647	DEL_TRA	2000	SVEngine_1089_1_1089	SVEngine_1089_2_1089	NA	NA	NA	NA
chr3	148060759	148062759	DEL_TRA	2000	SVEngine_1090_1_1090	SVEngine_1090_2_1090	NA	NA	NA	NA
chr6	27745268	27747268	DEL_TRA	2000	SVEngine_1091_1_1091	SVEngine_1091_2_1091	NA	NA	NA	NA
chr18	51919750	51921750	DEL_TRA	2000	SVEngine_1092_1_1092	SVEngine_1092_2_1092	NA	NA	NA	NA
chr10	92258986	92260986	DEL_TRA	2000	SVEngine_1093_1_1093	SVEngine_1093_2_1093	NA	NA	NA	NA
chr13	76681975	76683975	DEL_TRA	2000	SVEngine_1094_1_1094	SVEngine_1094_2_1094	NA	NA	NA	NA
chrX	10221746	10223746	DEL_TRA	2000	SVEngine_1095_1_1095	SVEngine_1095_2_1095	NA	NA	NA	NA
chr9	85849040	85851040	DEL_TRA	2000	SVEngine_1096_1_1096	SVEngine_1096_2_1096	NA	NA	NA	NA
chr9	15551469	15553469	DEL_TRA	2000	SVEngine_1097_1_1097	SVEngine_1097_2_1097	NA	NA	NA	NA
chr18	23164333	23166333	DEL_TRA	2000	SVEngine_1098_1_1098	SVEngine_1098_2_1098	NA	NA	NA	NA
chrX	100451454	100453454	DEL_TRA	2000	SVEngine_1099_1_1099	SVEngine_1099_2_1099	NA	NA	NA	NA
chr2	8010561	8012561	DEL_TRA	2000	SVEngine_1100_1_1100	SVEngine_1100_2_1100	NA	NA	NA	NA
chr9	108974166	108976166	DEL_TRA	2000	SVEngine_1101_1_1101	SVEngine_1101_2_1101	NA	NA	NA	NA
chr16	19014827	19016827	DEL_TRA	2000	SVEngine_1102_1_1102	SVEngine_1102_2_1102	NA	NA	NA	NA
chr13	80436335	80438335	DEL_TRA	2000	SVEngine_1103_1_1103	SVEngine_1103_2_1103	NA	NA	NA	NA
chr1	52976361	52978361	DEL_TRA	2000	SVEngine_1104_1_1104	SVEngine_1104_2_1104	NA	NA	NA	NA
chr13	25526274	25528274	DEL_TRA	2000	SVEngine_1105_1_1105	SVEngine_1105_2_1105	NA	NA	NA	NA
chr7	8135694	8137694	DEL_TRA	2000	SVEngine_1106_1_1106	SVEngine_1106_2_1106	NA	NA	NA	NA
chr17	32663634	32668634	DEL_TRA	5000	SVEngine_1107_1_1107	SVEngine_1107_2_1107	NA	NA	NA	NA
chr14	30107839	30112839	DEL_TRA	5000	SVEngine_1108_1_1108	SVEngine_1108_2_1108	NA	NA	NA	NA
chr10	88875455	88880455	DEL_TRA	5000	SVEngine_1109_1_1109	SVEngine_1109_2_1109	NA	NA	NA	NA
chr4	20459889	20464889	DEL_TRA	5000	SVEngine_1110_1_1110	SVEngine_1110_2_1110	NA	NA	NA	NA
chr3	46612096	46617096	DEL_TRA	5000	SVEngine_1111_1_1111	SVEngine_1111_2_1111	NA	NA	NA	NA
chr7	135927803	135932803	DEL_TRA	5000	SVEngine_1112_1_1112	SVEngine_1112_2_1112	NA	NA	NA	NA
chr17	22081439	22086439	DEL_TRA	5000	SVEngine_1113_1_1113	SVEngine_1113_2_1113	NA	NA	NA	NA
chr4	81052568	81057568	DEL_TRA	5000	SVEngine_1114_1_1114	SVEngine_1114_2_1114	NA	NA	NA	NA
chr2	119152614	119157614	DEL_TRA	5000	SVEngine_1115_1_1115	SVEngine_1115_2_1115	NA	NA	NA	NA
chr10	61881533	61886533	DEL_TRA	5000	SVEngine_1116_1_1116	SVEngine_1116_2_1116	NA	NA	NA	NA
chrX	103920105	103925105	DEL_TRA	5000	SVEngine_1117_1_1117	SVEngine_1117_2_1117	NA	NA	NA	NA
chrX	88258365	88263365	DEL_TRA	5000	SVEngine_1118_1_1118	SVEngine_1118_2_1118	NA	NA	NA	NA
chr19	44484801	44489801	DEL_TRA	5000	SVEngine_1119_1_1119	SVEngine_1119_2_1119	NA	NA	NA	NA
chr9	122899620	122904620	DEL_TRA	5000	SVEngine_1120_1_1120	SVEngine_1120_2_1120	NA	NA	NA	NA
chr1	97980622	97985622	DEL_TRA	5000	SVEngine_1121_1_1121	SVEngine_1121_2_1121	NA	NA	NA	NA
chr11	110668788	110673788	DEL_TRA	5000	SVEngine_1122_1_1122	SVEngine_1122_2_1122	NA	NA	NA	NA
chrX	111847816	111852816	DEL_TRA	5000	SVEngine_1123_1_1123	SVEngine_1123_2_1123	NA	NA	NA	NA
chr1	19069878	19079878	DEL_TRA	10000	SVEngine_1124_1_1124	SVEngine_1124_2_1124	NA	NA	NA	NA
chr7	50167908	50177908	DEL_TRA	10000	SVEngine_1125_1_1125	SVEngine_1125_2_1125	NA	NA	NA	NA
chr3	182972192	182982192	DEL_TRA	10000	SVEngine_1126_1_1126	SVEngine_1126_2_1126	NA	NA	NA	NA
chr1	180080448	180090448	DEL_TRA	10000	SVEngine_1127_1_1127	SVEngine_1127_2_1127	NA	NA	NA	NA
chr17	21109962	21119962	DEL_TRA	10000	SVEngine_1128_1_1128	SVEngine_1128_2_1128	NA	NA	NA	NA
chr16	10762730	10772730	DEL_TRA	10000	SVEngine_1129_1_1129	SVEngine_1129_2_1129	NA	NA	NA	NA
chr21	41597738	41607738	DEL_TRA	10000	SVEngine_1130_1_1130	SVEngine_1130_2_1130	NA	NA	NA	NA
chr7	95001334	95011334	DEL_TRA	10000	SVEngine_1131_1_1131	SVEngine_1131_2_1131	NA	NA	NA	NA
chr5	96551549	96561549	DEL_TRA	10000	SVEngine_1132_1_1132	SVEngine_1132_2_1132	NA	NA	NA	NA
chr15	78145470	78155470	DEL_TRA	10000	SVEngine_1133_1_1133	SVEngine_1133_2_1133	NA	NA	NA	NA
chr1	108773030	108783030	DEL_TRA	10000	SVEngine_1134_1_1134	SVEngine_1134_2_1134	NA	NA	NA	NA
chr8	61135747	61145747	DEL_TRA	10000	SVEngine_1135_1_1135	SVEngine_1135_2_1135	NA	NA	NA	NA
chr8	123531341	123541341	DEL_TRA	10000	SVEngine_1136_1_1136	SVEngine_1136_2_1136	NA	NA	NA	NA
chr1	34536384	34546384	DEL_TRA	10000	SVEngine_1137_1_1137	SVEngine_1137_2_1137	NA	NA	NA	NA
chr4	115745708	115755708	DEL_TRA	10000	SVEngine_1138_1_1138	SVEngine_1138_2_1138	NA	NA	NA	NA
chr12	68438704	68448704	DEL_TRA	10000	SVEngine_1139_1_1139	SVEngine_1139_2_1139	NA	NA	NA	NA
chr5	39899659	39909659	DEL_TRA	10000	SVEngine_1140_1_1140	SVEngine_1140_2_1140	NA	NA	NA	NA
chr11	14512630	14522630	DEL_TRA	10000	SVEngine_1141_1_1141	SVEngine_1141_2_1141	NA	NA	NA	NA
chr17	43401403	43411403	DEL_TRA	10000	SVEngine_1142_1_1142	SVEngine_1142_2_1142	NA	NA	NA	NA
chr20	17840681	17850681	DEL_TRA	10000	SVEngine_1143_1_1143	SVEngine_1143_2_1143	NA	NA	NA	NA
chr2	100371958	100381958	DEL_TRA	10000	SVEngine_1144_1_1144	SVEngine_1144_2_1144	NA	NA	NA	NA
chr7	63949118	63964118	DEL_TRA	15000	SVEngine_1145_1_1145	SVEngine_1145_2_1145	NA	NA	NA	NA
chr5	170482264	170497264	DEL_TRA	15000	SVEngine_1146_1_1146	SVEngine_1146_2_1146	NA	NA	NA	NA
chr9	22117217	22132217	DEL_TRA	15000	SVEngine_1147_1_1147	SVEngine_1147_2_1147	NA	NA	NA	NA
chr2	132194917	132209917	DEL_TRA	15000	SVEngine_1148_1_1148	SVEngine_1148_2_1148	NA	NA	NA	NA
chr11	61387639	61402639	DEL_TRA	15000	SVEngine_1149_1_1149	SVEngine_1149_2_1149	NA	NA	NA	NA
chr6	158806820	158821820	DEL_TRA	15000	SVEngine_1150_1_1150	SVEngine_1150_2_1150	NA	NA	NA	NA
chr4	67803141	67818141	DEL_TRA	15000	SVEngine_1151_1_1151	SVEngine_1151_2_1151	NA	NA	NA	NA
chr1	48029081	48044081	DEL_TRA	15000	SVEngine_1152_1_1152	SVEngine_1152_2_1152	NA	NA	NA	NA
chr11	54592806	54607806	DEL_TRA	15000	SVEngine_1153_1_1153	SVEngine_1153_2_1153	NA	NA	NA	NA
chr3	28034933	28049933	DEL_TRA	15000	SVEngine_1154_1_1154	SVEngine_1154_2_1154	NA	NA	NA	NA
chr17	55455469	55470469	DEL_TRA	15000	SVEngine_1155_1_1155	SVEngine_1155_2_1155	NA	NA	NA	NA
chr2	48859238	48874238	DEL_TRA	15000	SVEngine_1156_1_1156	SVEngine_1156_2_1156	NA	NA	NA	NA
chr10	24672786	24687786	DEL_TRA	15000	SVEngine_1157_1_1157	SVEngine_1157_2_1157	NA	NA	NA	NA
chr5	33989601	34004601	DEL_TRA	15000	SVEngine_1158_1_1158	SVEngine_1158_2_1158	NA	NA	NA	NA
chr8	91372637	91387637	DEL_TRA	15000	SVEngine_1159_1_1159	SVEngine_1159_2_1159	NA	NA	NA	NA
chr2	136788469	136888469	DEL_TRA	100000	SVEngine_1160_1_1160	SVEngine_1160_2_1160	NA	NA	NA	NA
chr14	60614250	60714250	DEL_TRA	100000	SVEngine_1161_1_1161	SVEngine_1161_2_1161	NA	NA	NA	NA
chrX	99566652	99666652	DEL_TRA	100000	SVEngine_1162_1_1162	SVEngine_1162_2_1162	NA	NA	NA	NA
chr2	32311713	32411713	DEL_TRA	100000	SVEngine_1163_1_1163	SVEngine_1163_2_1163	NA	NA	NA	NA
chr15	44796768	44896768	DEL_TRA	100000	SVEngine_1164_1_1164	SVEngine_1164_2_1164	NA	NA	NA	NA
chr7	127600658	127700658	DEL_TRA	100000	SVEngine_1165_1_1165	SVEngine_1165_2_1165	NA	NA	NA	NA
chr17	7721431	7821431	DEL_TRA	100000	SVEngine_1166_1_1166	SVEngine_1166_2_1166	NA	NA	NA	NA
chr16	87653959	87753959	DEL_TRA	100000	SVEngine_1167_1_1167	SVEngine_1167_2_1167	NA	NA	NA	NA
chrX	66523225	66623225	DEL_TRA	100000	SVEngine_1168_1_1168	SVEngine_1168_2_1168	NA	NA	NA	NA
chr1	151857117	151957117	DEL_TRA	100000	SVEngine_1169_1_1169	SVEngine_1169_2_1169	NA	NA	NA	NA
chr7	56747335	56847335	DEL_TRA	100000	SVEngine_1170_1_1170	SVEngine_1170_2_1170	NA	NA	NA	NA
chr1	170577641	170677641	DEL_TRA	100000	SVEngine_1171_1_1171	SVEngine_1171_2_1171	NA	NA	NA	NA
chr4	100340632	100440632	DEL_TRA	100000	SVEngine_1172_1_1172	SVEngine_1172_2_1172	NA	NA	NA	NA
chr11	107554085	107654085	DEL_TRA	100000	SVEngine_1173_1_1173	SVEngine_1173_2_1173	NA	NA	NA	NA
chrX	95884719	95984719	DEL_TRA	100000	SVEngine_1174_1_1174	SVEngine_1174_2_1174	NA	NA	NA	NA
chr6	155514344	155614344	DEL_TRA	100000	SVEngine_1175_1_1175	SVEngine_1175_2_1175	NA	NA	NA	NA
chr7	32320308	32420308	DEL_TRA	100000	SVEngine_1176_1_1176	SVEngine_1176_2_1176	NA	NA	NA	NA
chr4	179401219	179501219	DEL_TRA	100000	SVEngine_1177_1_1177	SVEngine_1177_2_1177	NA	NA	NA	NA
chr6	15350163	15450163	DEL_TRA	100000	SVEngine_1178_1_1178	SVEngine_1178_2_1178	NA	NA	NA	NA
chr6	109356175	109456175	DEL_TRA	100000	SVEngine_1179_1_1179	SVEngine_1179_2_1179	NA	NA	NA	NA
chr2	191005440	192005440	DEL_TRA	1000000	SVEngine_1180_1_1180	SVEngine_1180_2_1180	NA	NA	NA	NA
chr3	183098099	184098099	DEL_TRA	1000000	SVEngine_1181_1_1181	SVEngine_1181_2_1181	NA	NA	NA	NA
chr6	106457857	107457857	DEL_TRA	1000000	SVEngine_1182_1_1182	SVEngine_1182_2_1182	NA	NA	NA	NA
chr8	62506766	63506766	DEL_TRA	1000000	SVEngine_1183_1_1183	SVEngine_1183_2_1183	NA	NA	NA	NA
chr13	38966704	39966704	DEL_TRA	1000000	SVEngine_1184_1_1184	SVEngine_1184_2_1184	NA	NA	NA	NA
chr1	116960063	117960063	DEL_TRA	1000000	SVEngine_1185_1_1185	SVEngine_1185_2_1185	NA	NA	NA	NA
chr4	155972462	156972462	DEL_TRA	1000000	SVEngine_1186_1_1186	SVEngine_1186_2_1186	NA	NA	NA	NA
chr1	88406947	89406947	DEL_TRA	1000000	SVEngine_1187_1_1187	SVEngine_1187_2_1187	NA	NA	NA	NA
chr19	41747141	42747141	DEL_TRA	1000000	SVEngine_1188_1_1188	SVEngine_1188_2_1188	NA	NA	NA	NA
chr20	24952999	25952999	DEL_TRA	1000000	SVEngine_1189_1_1189	SVEngine_1189_2_1189	NA	NA	NA	NA
chr16	70571870	71571870	DEL_TRA	1000000	SVEngine_1190_1_1190	SVEngine_1190_2_1190	NA	NA	NA	NA
chr4	96847440	97847440	DEL_TRA	1000000	SVEngine_1191_1_1191	SVEngine_1191_2_1191	NA	NA	NA	NA
chr20	42581595	43581595	DEL_TRA	1000000	SVEngine_1192_1_1192	SVEngine_1192_2_1192	NA	NA	NA	NA
chr9	133131066	134131066	DEL_TRA	1000000	SVEngine_1193_1_1193	SVEngine_1193_2_1193	NA	NA	NA	NA
chr3	163207610	164207610	DEL_TRA	1000000	SVEngine_1194_1_1194	SVEngine_1194_2_1194	NA	NA	NA	NA
chr11	66013170	67013170	DEL_TRA	1000000	SVEngine_1195_1_1195	SVEngine_1195_2_1195	NA	NA	NA	NA
chrX	80041088	81041088	DEL_TRA	1000000	SVEngine_1196_1_1196	SVEngine_1196_2_1196	NA	NA	NA	NA
chr3	184710487	185710487	DEL_TRA	1000000	SVEngine_1197_1_1197	SVEngine_1197_2_1197	NA	NA	NA	NA
chr1	203155875	204155875	DEL_TRA	1000000	SVEngine_1198_1_1198	SVEngine_1198_2_1198	NA	NA	NA	NA
chr4	119438979	120438979	DEL_TRA	1000000	SVEngine_1199_1_1199	SVEngine_1199_2_1199	NA	NA	NA	NA
chr10	56717389	57717389	DEL_TRA	1000000	SVEngine_1200_1_1200	SVEngine_1200_2_1200	NA	NA	NA	NA
chr6	1021741	NA	INS_BND	NA	SVEngine_1201_1_601	SVEngine_1201_2_601	chr20	22598883	22598933	50
chr20	22598883	NA	INS_BND	NA	SVEngine_1201_2_601	SVEngine_1201_1_601	chr20	22598883	22598933	50
chr6	1021741	NA	INS_BND	NA	SVEngine_1202_1_601	SVEngine_1202_2_601	chr20	22598883	22598933	50
chr20	22598933	NA	INS_BND	NA	SVEngine_1202_2_601	SVEngine_1202_1_601	chr20	22598883	22598933	50
chr22	31209533	NA	INS_BND	NA	SVEngine_1203_1_602	SVEngine_1203_2_602	chr16	58055771	58055821	50
chr16	58055771	NA	INS_BND	NA	SVEngine_1203_2_602	SVEngine_1203_1_602	chr16	58055771	58055821	50
chr22	31209533	NA	INS_BND	NA	SVEngine_1204_1_602	SVEngine_1204_2_602	chr16	58055771	58055821	50
chr16	58055821	NA	INS_BND	NA	SVEngine_1204_2_602	SVEngine_1204_1_602	chr16	58055771	58055821	50
chr19	43166962	NA	INS_BND	NA	SVEngine_1205_1_603	SVEngine_1205_2_603	chr14	60976306	60976356	50
chr14	60976306	NA	INS_BND	NA	SVEngine_1205_2_603	SVEngine_1205_1_603	chr14	60976306	60976356	50
chr19	43166962	NA	INS_BND	NA	SVEngine_1206_1_603	SVEngine_1206_2_603	chr14	60976306	60976356	50
chr14	60976356	NA	INS_BND	NA	SVEngine_1206_2_603	SVEngine_1206_1_603	chr14	60976306	60976356	50
chr2	79901957	NA	INS_BND	NA	SVEngine_1207_1_604	SVEngine_1207_2_604	chr17	10355163	10355213	50
chr17	10355163	NA	INS_BND	NA	SVEngine_1207_2_604	SVEngine_1207_1_604	chr17	10355163	10355213	50
chr2	79901957	NA	INS_BND	NA	SVEngine_1208_1_604	SVEngine_1208_2_604	chr17	10355163	10355213	50
chr17	10355213	NA	INS_BND	NA	SVEngine_1208_2_604	SVEngine_1208_1_604	chr17	10355163	10355213	50
chr5	46181991	NA	INS_BND	NA	SVEngine_1209_1_605	SVEngine_1209_2_605	chr7	137627479	137627529	50
chr7	137627479	NA	INS_BND	NA	SVEngine_1209_2_605	SVEngine_1209_1_605	chr7	137627479	137627529	50
chr5	46181991	NA	INS_BND	NA	SVEngine_1210_1_605	SVEngine_1210_2_605	chr7	137627479	137627529	50
chr7	137627529	NA	INS_BND	NA	SVEngine_1210_2_605	SVEngine_1210_1_605	chr7	137627479	137627529	50
chr16	49559639	NA	INS_BND	NA	SVEngine_1211_1_606	SVEngine_1211_2_606	chr10	65430659	65430709	50
chr10	65430659	NA	INS_BND	NA	SVEngine_1211_2_606	SVEngine_1211_1_606	chr10	65430659	65430709	50
chr16	49559639	NA	INS_BND	NA	SVEngine_1212_1_606	SVEngine_1212_2_606	chr10	65430659	65430709	50
chr10	65430709	NA	INS_BND	NA	SVEngine_1212_2_606	SVEngine_1212_1_606	chr10	65430659	65430709	50
chr12	101910132	NA	INS_BND	NA	SVEngine_1213_1_607	SVEngine_1213_2_607	chr8	136810186	136810236	50
chr8	136810186	NA	INS_BND	NA	SVEngine_1213_2_607	SVEngine_1213_1_607	chr8	136810186	136810236	50
chr12	101910132	NA	INS_BND	NA	SVEngine_1214_1_607	SVEngine_1214_2_607	chr8	136810186	136810236	50
chr8	136810236	NA	INS_BND	NA	SVEngine_1214_2_607	SVEngine_1214_1_607	chr8	136810186	136810236	50
chr9	82730594	NA	INS_BND	NA	SVEngine_1215_1_608	SVEngine_1215_2_608	chr7	130094530	130094580	50
chr7	130094530	NA	INS_BND	NA	SVEngine_1215_2_608	SVEngine_1215_1_608	chr7	130094530	130094580	50
chr9	82730594	NA	INS_BND	NA	SVEngine_1216_1_608	SVEngine_1216_2_608	chr7	130094530	130094580	50
chr7	130094580	NA	INS_BND	NA	SVEngine_1216_2_608	SVEngine_1216_1_608	chr7	130094530	130094580	50
chr1	99233865	NA	INS_BND	NA	SVEngine_1217_1_609	SVEngine_1217_2_609	chr8	90982938	90982988	50
chr8	90982938	NA	INS_BND	NA	SVEngine_1217_2_609	SVEngine_1217_1_609	chr8	90982938	90982988	50
chr1	99233865	NA	INS_BND	NA	SVEngine_1218_1_609	SVEngine_1218_2_609	chr8	90982938	90982988	50
chr8	90982988	NA	INS_BND	NA	SVEngine_1218_2_609	SVEngine_1218_1_609	chr8	90982938	90982988	50
chr4	18135358	NA	INS_BND	NA	SVEngine_1219_1_610	SVEngine_1219_2_610	chr8	76292607	76292657	50
chr8	76292607	NA	INS_BND	NA	SVEngine_1219_2_610	SVEngine_1219_1_610	chr8	76292607	76292657	50
chr4	18135358	NA	INS_BND	NA	SVEngine_1220_1_610	SVEngine_1220_2_610	chr8	76292607	76292657	50
chr8	76292657	NA	INS_BND	NA	SVEngine_1220_2_610	SVEngine_1220_1_610	chr8	76292607	76292657	50
chr22	34201148	NA	INS_BND	NA	SVEngine_1221_1_611	SVEngine_1221_2_611	chr7	44542175	44542225	50
chr7	44542175	NA	INS_BND	NA	SVEngine_1221_2_611	SVEngine_1221_1_611	chr7	44542175	44542225	50
chr22	34201148	NA	INS_BND	NA	SVEngine_1222_1_611	SVEngine_1222_2_611	chr7	44542175	44542225	50
chr7	44542225	NA	INS_BND	NA	SVEngine_1222_2_611	SVEngine_1222_1_611	chr7	44542175	44542225	50
chrX	147149452	NA	INS_BND	NA	SVEngine_1223_1_612	SVEngine_1223_2_612	chr11	102272267	102272317	50
chr11	102272267	NA	INS_BND	NA	SVEngine_1223_2_612	SVEngine_1223_1_612	chr11	102272267	102272317	50
chrX	147149452	NA	INS_BND	NA	SVEngine_1224_1_612	SVEngine_1224_2_612	chr11	102272267	102272317	50
chr11	102272317	NA	INS_BND	NA	SVEngine_1224_2_612	SVEngine_1224_1_612	chr11	102272267	102272317	50
chr13	108348229	NA	INS_BND	NA	SVEngine_1225_1_613	SVEngine_1225_2_613	chr1	26174922	26174972	50
chr1	26174922	NA	INS_BND	NA	SVEngine_1225_2_613	SVEngine_1225_1_613	chr1	26174922	26174972	50
chr13	108348229	NA	INS_BND	NA	SVEngine_1226_1_613	SVEngine_1226_2_613	chr1	26174922	26174972	50
chr1	26174972	NA	INS_BND	NA	SVEngine_1226_2_613	SVEngine_1226_1_613	chr1	26174922	26174972	50
chr16	82382020	NA	INS_BND	NA	SVEngine_1227_1_614	SVEngine_1227_2_614	chr2	112272911	112272961	50
chr2	112272911	NA	INS_BND	NA	SVEngine_1227_2_614	SVEngine_1227_1_614	chr2	112272911	112272961	50
chr16	82382020	NA	INS_BND	NA	SVEngine_1228_1_614	SVEngine_1228_2_614	chr2	112272911	112272961	50
chr2	112272961	NA	INS_BND	NA	SVEngine_1228_2_614	SVEngine_1228_1_614	chr2	112272911	112272961	50
chr17	73843644	NA	INS_BND	NA	SVEngine_1229_1_615	SVEngine_1229_2_615	chr16	49509538	49509588	50
chr16	49509538	NA	INS_BND	NA	SVEngine_1229_2_615	SVEngine_1229_1_615	chr16	49509538	49509588	50
chr17	73843644	NA	INS_BND	NA	SVEngine_1230_1_615	SVEngine_1230_2_615	chr16	49509538	49509588	50
chr16	49509588	NA	INS_BND	NA	SVEngine_1230_2_615	SVEngine_1230_1_615	chr16	49509538	49509588	50
chrX	121607993	NA	INS_BND	NA	SVEngine_1231_1_616	SVEngine_1231_2_616	chr11	94804060	94804110	50
chr11	94804060	NA	INS_BND	NA	SVEngine_1231_2_616	SVEngine_1231_1_616	chr11	94804060	94804110	50
chrX	121607993	NA	INS_BND	NA	SVEngine_1232_1_616	SVEngine_1232_2_616	chr11	94804060	94804110	50
chr11	94804110	NA	INS_BND	NA	SVEngine_1232_2_616	SVEngine_1232_1_616	chr11	94804060	94804110	50
chr18	52475675	NA	INS_BND	NA	SVEngine_1233_1_617	SVEngine_1233_2_617	chr1	148732928	148732978	50
chr1	148732928	NA	INS_BND	NA	SVEngine_1233_2_617	SVEngine_1233_1_617	chr1	148732928	148732978	50
chr18	52475675	NA	INS_BND	NA	SVEngine_1234_1_617	SVEngine_1234_2_617	chr1	148732928	148732978	50
chr1	148732978	NA	INS_BND	NA	SVEngine_1234_2_617	SVEngine_1234_1_617	chr1	148732928	148732978	50
chr2	195524249	NA	INS_BND	NA	SVEngine_1235_1_618	SVEngine_1235_2_618	chr1	230621967	230622017	50
chr1	230621967	NA	INS_BND	NA	SVEngine_1235_2_618	SVEngine_1235_1_618	chr1	230621967	230622017	50
chr2	195524249	NA	INS_BND	NA	SVEngine_1236_1_618	SVEngine_1236_2_618	chr1	230621967	230622017	50
chr1	230622017	NA	INS_BND	NA	SVEngine_1236_2_618	SVEngine_1236_1_618	chr1	230621967	230622017	50
chr10	18776633	NA	INS_BND	NA	SVEngine_1237_1_619	SVEngine_1237_2_619	chr1	14056897	14056947	50
chr1	14056897	NA	INS_BND	NA	SVEngine_1237_2_619	SVEngine_1237_1_619	chr1	14056897	14056947	50
chr10	18776633	NA	INS_BND	NA	SVEngine_1238_1_619	SVEngine_1238_2_619	chr1	14056897	14056947	50
chr1	14056947	NA	INS_BND	NA	SVEngine_1238_2_619	SVEngine_1238_1_619	chr1	14056897	14056947	50
chr2	50426537	NA	INS_BND	NA	SVEngine_1239_1_620	SVEngine_1239_2_620	chr22	30022456	30022556	100
chr22	30022456	NA	INS_BND	NA	SVEngine_1239_2_620	SVEngine_1239_1_620	chr22	30022456	30022556	100
chr2	50426537	NA	INS_BND	NA	SVEngine_1240_1_620	SVEngine_1240_2_620	chr22	30022456	30022556	100
chr22	30022556	NA	INS_BND	NA	SVEngine_1240_2_620	SVEngine_1240_1_620	chr22	30022456	30022556	100
chr11	50128919	NA	INS_BND	NA	SVEngine_1241_1_621	SVEngine_1241_2_621	chr18	39788853	39788953	100
chr18	39788853	NA	INS_BND	NA	SVEngine_1241_2_621	SVEngine_1241_1_621	chr18	39788853	39788953	100
chr11	50128919	NA	INS_BND	NA	SVEngine_1242_1_621	SVEngine_1242_2_621	chr18	39788853	39788953	100
chr18	39788953	NA	INS_BND	NA	SVEngine_1242_2_621	SVEngine_1242_1_621	chr18	39788853	39788953	100
chr15	61717582	NA	INS_BND	NA	SVEngine_1243_1_622	SVEngine_1243_2_622	chr7	154609142	154609242	100
chr7	154609142	NA	INS_BND	NA	SVEngine_1243_2_622	SVEngine_1243_1_622	chr7	154609142	154609242	100
chr15	61717582	NA	INS_BND	NA	SVEngine_1244_1_622	SVEngine_1244_2_622	chr7	154609142	154609242	100
chr7	154609242	NA	INS_BND	NA	SVEngine_1244_2_622	SVEngine_1244_1_622	chr7	154609142	154609242	100
chr4	108416994	NA	INS_BND	NA	SVEngine_1245_1_623	SVEngine_1245_2_623	chr6	23921021	23921121	100
chr6	23921021	NA	INS_BND	NA	SVEngine_1245_2_623	SVEngine_1245_1_623	chr6	23921021	23921121	100
chr4	108416994	NA	INS_BND	NA	SVEngine_1246_1_623	SVEngine_1246_2_623	chr6	23921021	23921121	100
chr6	23921121	NA	INS_BND	NA	SVEngine_1246_2_623	SVEngine_1246_1_623	chr6	23921021	23921121	100
chr7	89766285	NA	INS_BND	NA	SVEngine_1247_1_624	SVEngine_1247_2_624	chr8	57820168	57820268	100
chr8	57820168	NA	INS_BND	NA	SVEngine_1247_2_624	SVEngine_1247_1_624	chr8	57820168	57820268	100
chr7	89766285	NA	INS_BND	NA	SVEngine_1248_1_624	SVEngine_1248_2_624	chr8	57820168	57820268	100
chr8	57820268	NA	INS_BND	NA	SVEngine_1248_2_624	SVEngine_1248_1_624	chr8	57820168	57820268	100
chr17	29742811	NA	INS_BND	NA	SVEngine_1249_1_625	SVEngine_1249_2_625	chr9	88831761	88831861	100
chr9	88831761	NA	INS_BND	NA	SVEngine_1249_2_625	SVEngine_1249_1_625	chr9	88831761	88831861	100
chr17	29742811	NA	INS_BND	NA	SVEngine_1250_1_625	SVEngine_1250_2_625	chr9	88831761	88831861	100
chr9	88831861	NA	INS_BND	NA	SVEngine_1250_2_625	SVEngine_1250_1_625	chr9	88831761	88831861	100
chr9	91729707	NA	INS_BND	NA	SVEngine_1251_1_626	SVEngine_1251_2_626	chr11	79055823	79055923	100
chr11	79055823	NA	INS_BND	NA	SVEngine_1251_2_626	SVEngine_1251_1_626	chr11	79055823	79055923	100
chr9	91729707	NA	INS_BND	NA	SVEngine_1252_1_626	SVEngine_1252_2_626	chr11	79055823	79055923	100
chr11	79055923	NA	INS_BND	NA	SVEngine_1252_2_626	SVEngine_1252_1_626	chr11	79055823	79055923	100
chr17	30660372	NA	INS_BND	NA	SVEngine_1253_1_627	SVEngine_1253_2_627	chr2	106653564	106653664	100
chr2	106653564	NA	INS_BND	NA	SVEngine_1253_2_627	SVEngine_1253_1_627	chr2	106653564	106653664	100
chr17	30660372	NA	INS_BND	NA	SVEngine_1254_1_627	SVEngine_1254_2_627	chr2	106653564	106653664	100
chr2	106653664	NA	INS_BND	NA	SVEngine_1254_2_627	SVEngine_1254_1_627	chr2	106653564	106653664	100
chr13	110937872	NA	INS_BND	NA	SVEngine_1255_1_628	SVEngine_1255_2_628	chr5	44834326	44834426	100
chr5	44834326	NA	INS_BND	NA	SVEngine_1255_2_628	SVEngine_1255_1_628	chr5	44834326	44834426	100
chr13	110937872	NA	INS_BND	NA	SVEngine_1256_1_628	SVEngine_1256_2_628	chr5	44834326	44834426	100
chr5	44834426	NA	INS_BND	NA	SVEngine_1256_2_628	SVEngine_1256_1_628	chr5	44834326	44834426	100
chrX	85284160	NA	INS_BND	NA	SVEngine_1257_1_629	SVEngine_1257_2_629	chr6	135729996	135730096	100
chr6	135729996	NA	INS_BND	NA	SVEngine_1257_2_629	SVEngine_1257_1_629	chr6	135729996	135730096	100
chrX	85284160	NA	INS_BND	NA	SVEngine_1258_1_629	SVEngine_1258_2_629	chr6	135729996	135730096	100
chr6	135730096	NA	INS_BND	NA	SVEngine_1258_2_629	SVEngine_1258_1_629	chr6	135729996	135730096	100
chrX	3433003	NA	INS_BND	NA	SVEngine_1259_1_630	SVEngine_1259_2_630	chr15	80278115	80278215	100
chr15	80278115	NA	INS_BND	NA	SVEngine_1259_2_630	SVEngine_1259_1_630	chr15	80278115	80278215	100
chrX	3433003	NA	INS_BND	NA	SVEngine_1260_1_630	SVEngine_1260_2_630	chr15	80278115	80278215	100
chr15	80278215	NA	INS_BND	NA	SVEngine_1260_2_630	SVEngine_1260_1_630	chr15	80278115	80278215	100
chr10	8025059	NA	INS_BND	NA	SVEngine_1261_1_631	SVEngine_1261_2_631	chr2	196479560	196479660	100
chr2	196479560	NA	INS_BND	NA	SVEngine_1261_2_631	SVEngine_1261_1_631	chr2	196479560	196479660	100
chr10	8025059	NA	INS_BND	NA	SVEngine_1262_1_631	SVEngine_1262_2_631	chr2	196479560	196479660	100
chr2	196479660	NA	INS_BND	NA	SVEngine_1262_2_631	SVEngine_1262_1_631	chr2	196479560	196479660	100
chr3	72150197	NA	INS_BND	NA	SVEngine_1263_1_632	SVEngine_1263_2_632	chr8	111008549	111008649	100
chr8	111008549	NA	INS_BND	NA	SVEngine_1263_2_632	SVEngine_1263_1_632	chr8	111008549	111008649	100
chr3	72150197	NA	INS_BND	NA	SVEngine_1264_1_632	SVEngine_1264_2_632	chr8	111008549	111008649	100
chr8	111008649	NA	INS_BND	NA	SVEngine_1264_2_632	SVEngine_1264_1_632	chr8	111008549	111008649	100
chr3	187541560	NA	INS_BND	NA	SVEngine_1265_1_633	SVEngine_1265_2_633	chr14	62693070	62693170	100
chr14	62693070	NA	INS_BND	NA	SVEngine_1265_2_633	SVEngine_1265_1_633	chr14	62693070	62693170	100
chr3	187541560	NA	INS_BND	NA	SVEngine_1266_1_633	SVEngine_1266_2_633	chr14	62693070	62693170	100
chr14	62693170	NA	INS_BND	NA	SVEngine_1266_2_633	SVEngine_1266_1_633	chr14	62693070	62693170	100
chr7	84764230	NA	INS_BND	NA	SVEngine_1267_1_634	SVEngine_1267_2_634	chr5	29186928	29187028	100
chr5	29186928	NA	INS_BND	NA	SVEngine_1267_2_634	SVEngine_1267_1_634	chr5	29186928	29187028	100
chr7	84764230	NA	INS_BND	NA	SVEngine_1268_1_634	SVEngine_1268_2_634	chr5	29186928	29187028	100
chr5	29187028	NA	INS_BND	NA	SVEngine_1268_2_634	SVEngine_1268_1_634	chr5	29186928	29187028	100
chr2	77841480	NA	INS_BND	NA	SVEngine_1269_1_635	SVEngine_1269_2_635	chrX	135334197	135334297	100
chrX	135334197	NA	INS_BND	NA	SVEngine_1269_2_635	SVEngine_1269_1_635	chrX	135334197	135334297	100
chr2	77841480	NA	INS_BND	NA	SVEngine_1270_1_635	SVEngine_1270_2_635	chrX	135334197	135334297	100
chrX	135334297	NA	INS_BND	NA	SVEngine_1270_2_635	SVEngine_1270_1_635	chrX	135334197	135334297	100
chr2	120474491	NA	INS_BND	NA	SVEngine_1271_1_636	SVEngine_1271_2_636	chr3	52365154	52365254	100
chr3	52365154	NA	INS_BND	NA	SVEngine_1271_2_636	SVEngine_1271_1_636	chr3	52365154	52365254	100
chr2	120474491	NA	INS_BND	NA	SVEngine_1272_1_636	SVEngine_1272_2_636	chr3	52365154	52365254	100
chr3	52365254	NA	INS_BND	NA	SVEngine_1272_2_636	SVEngine_1272_1_636	chr3	52365154	52365254	100
chr3	38434148	NA	INS_BND	NA	SVEngine_1273_1_637	SVEngine_1273_2_637	chr2	39651279	39651379	100
chr2	39651279	NA	INS_BND	NA	SVEngine_1273_2_637	SVEngine_1273_1_637	chr2	39651279	39651379	100
chr3	38434148	NA	INS_BND	NA	SVEngine_1274_1_637	SVEngine_1274_2_637	chr2	39651279	39651379	100
chr2	39651379	NA	INS_BND	NA	SVEngine_1274_2_637	SVEngine_1274_1_637	chr2	39651279	39651379	100
chr18	68160291	NA	INS_BND	NA	SVEngine_1275_1_638	SVEngine_1275_2_638	chr3	123469814	123469914	100
chr3	123469814	NA	INS_BND	NA	SVEngine_1275_2_638	SVEngine_1275_1_638	chr3	123469814	123469914	100
chr18	68160291	NA	INS_BND	NA	SVEngine_1276_1_638	SVEngine_1276_2_638	chr3	123469814	123469914	100
chr3	123469914	NA	INS_BND	NA	SVEngine_1276_2_638	SVEngine_1276_1_638	chr3	123469814	123469914	100
chr13	54518843	NA	INS_BND	NA	SVEngine_1277_1_639	SVEngine_1277_2_639	chr12	2248270	2248370	100
chr12	2248270	NA	INS_BND	NA	SVEngine_1277_2_639	SVEngine_1277_1_639	chr12	2248270	2248370	100
chr13	54518843	NA	INS_BND	NA	SVEngine_1278_1_639	SVEngine_1278_2_639	chr12	2248270	2248370	100
chr12	2248370	NA	INS_BND	NA	SVEngine_1278_2_639	SVEngine_1278_1_639	chr12	2248270	2248370	100
chr17	59740560	NA	INS_BND	NA	SVEngine_1279_1_640	SVEngine_1279_2_640	chr5	82313372	82313472	100
chr5	82313372	NA	INS_BND	NA	SVEngine_1279_2_640	SVEngine_1279_1_640	chr5	82313372	82313472	100
chr17	59740560	NA	INS_BND	NA	SVEngine_1280_1_640	SVEngine_1280_2_640	chr5	82313372	82313472	100
chr5	82313472	NA	INS_BND	NA	SVEngine_1280_2_640	SVEngine_1280_1_640	chr5	82313372	82313472	100
chr1	102660822	NA	INS_BND	NA	SVEngine_1281_1_641	SVEngine_1281_2_641	chr3	62341168	62341268	100
chr3	62341168	NA	INS_BND	NA	SVEngine_1281_2_641	SVEngine_1281_1_641	chr3	62341168	62341268	100
chr1	102660822	NA	INS_BND	NA	SVEngine_1282_1_641	SVEngine_1282_2_641	chr3	62341168	62341268	100
chr3	62341268	NA	INS_BND	NA	SVEngine_1282_2_641	SVEngine_1282_1_641	chr3	62341168	62341268	100
chr9	10978267	NA	INS_BND	NA	SVEngine_1283_1_642	SVEngine_1283_2_642	chr1	204460232	204460332	100
chr1	204460232	NA	INS_BND	NA	SVEngine_1283_2_642	SVEngine_1283_1_642	chr1	204460232	204460332	100
chr9	10978267	NA	INS_BND	NA	SVEngine_1284_1_642	SVEngine_1284_2_642	chr1	204460232	204460332	100
chr1	204460332	NA	INS_BND	NA	SVEngine_1284_2_642	SVEngine_1284_1_642	chr1	204460232	204460332	100
chr18	10726041	NA	INS_BND	NA	SVEngine_1285_1_643	SVEngine_1285_2_643	chr11	92923792	92923892	100
chr11	92923792	NA	INS_BND	NA	SVEngine_1285_2_643	SVEngine_1285_1_643	chr11	92923792	92923892	100
chr18	10726041	NA	INS_BND	NA	SVEngine_1286_1_643	SVEngine_1286_2_643	chr11	92923792	92923892	100
chr11	92923892	NA	INS_BND	NA	SVEngine_1286_2_643	SVEngine_1286_1_643	chr11	92923792	92923892	100
chr7	83351183	NA	INS_BND	NA	SVEngine_1287_1_644	SVEngine_1287_2_644	chr18	77608229	77608329	100
chr18	77608229	NA	INS_BND	NA	SVEngine_1287_2_644	SVEngine_1287_1_644	chr18	77608229	77608329	100
chr7	83351183	NA	INS_BND	NA	SVEngine_1288_1_644	SVEngine_1288_2_644	chr18	77608229	77608329	100
chr18	77608329	NA	INS_BND	NA	SVEngine_1288_2_644	SVEngine_1288_1_644	chr18	77608229	77608329	100
chr11	126935834	NA	INS_BND	NA	SVEngine_1289_1_645	SVEngine_1289_2_645	chr12	124617209	124617309	100
chr12	124617209	NA	INS_BND	NA	SVEngine_1289_2_645	SVEngine_1289_1_645	chr12	124617209	124617309	100
chr11	126935834	NA	INS_BND	NA	SVEngine_1290_1_645	SVEngine_1290_2_645	chr12	124617209	124617309	100
chr12	124617309	NA	INS_BND	NA	SVEngine_1290_2_645	SVEngine_1290_1_645	chr12	124617209	124617309	100
chr5	105293124	NA	INS_BND	NA	SVEngine_1291_1_646	SVEngine_1291_2_646	chr6	50645767	50646267	500
chr6	50645767	NA	INS_BND	NA	SVEngine_1291_2_646	SVEngine_1291_1_646	chr6	50645767	50646267	500
chr5	105293124	NA	INS_BND	NA	SVEngine_1292_1_646	SVEngine_1292_2_646	chr6	50645767	50646267	500
chr6	50646267	NA	INS_BND	NA	SVEngine_1292_2_646	SVEngine_1292_1_646	chr6	50645767	50646267	500
chr11	23275570	NA	INS_BND	NA	SVEngine_1293_1_647	SVEngine_1293_2_647	chr2	120032171	120032671	500
chr2	120032171	NA	INS_BND	NA	SVEngine_1293_2_647	SVEngine_1293_1_647	chr2	120032171	120032671	500
chr11	23275570	NA	INS_BND	NA	SVEngine_1294_1_647	SVEngine_1294_2_647	chr2	120032171	120032671	500
chr2	120032671	NA	INS_BND	NA	SVEngine_1294_2_647	SVEngine_1294_1_647	chr2	120032171	120032671	500
chr8	95199459	NA	INS_BND	NA	SVEngine_1295_1_648	SVEngine_1295_2_648	chr3	149355349	149355849	500
chr3	149355349	NA	INS_BND	NA	SVEngine_1295_2_648	SVEngine_1295_1_648	chr3	149355349	149355849	500
chr8	95199459	NA	INS_BND	NA	SVEngine_1296_1_648	SVEngine_1296_2_648	chr3	149355349	149355849	500
chr3	149355849	NA	INS_BND	NA	SVEngine_1296_2_648	SVEngine_1296_1_648	chr3	149355349	149355849	500
chr7	45148986	NA	INS_BND	NA	SVEngine_1297_1_649	SVEngine_1297_2_649	chr10	22188887	22189387	500
chr10	22188887	NA	INS_BND	NA	SVEngine_1297_2_649	SVEngine_1297_1_649	chr10	22188887	22189387	500
chr7	45148986	NA	INS_BND	NA	SVEngine_1298_1_649	SVEngine_1298_2_649	chr10	22188887	22189387	500
chr10	22189387	NA	INS_BND	NA	SVEngine_1298_2_649	SVEngine_1298_1_649	chr10	22188887	22189387	500
chr10	128540960	NA	INS_BND	NA	SVEngine_1299_1_650	SVEngine_1299_2_650	chr6	168179620	168180120	500
chr6	168179620	NA	INS_BND	NA	SVEngine_1299_2_650	SVEngine_1299_1_650	chr6	168179620	168180120	500
chr10	128540960	NA	INS_BND	NA	SVEngine_1300_1_650	SVEngine_1300_2_650	chr6	168179620	168180120	500
chr6	168180120	NA	INS_BND	NA	SVEngine_1300_2_650	SVEngine_1300_1_650	chr6	168179620	168180120	500
chrX	45739351	NA	INS_BND	NA	SVEngine_1301_1_651	SVEngine_1301_2_651	chr4	128699404	128699904	500
chr4	128699404	NA	INS_BND	NA	SVEngine_1301_2_651	SVEngine_1301_1_651	chr4	128699404	128699904	500
chrX	45739351	NA	INS_BND	NA	SVEngine_1302_1_651	SVEngine_1302_2_651	chr4	128699404	128699904	500
chr4	128699904	NA	INS_BND	NA	SVEngine_1302_2_651	SVEngine_1302_1_651	chr4	128699404	128699904	500
chr9	29272531	NA	INS_BND	NA	SVEngine_1303_1_652	SVEngine_1303_2_652	chrX	120692546	120693046	500
chrX	120692546	NA	INS_BND	NA	SVEngine_1303_2_652	SVEngine_1303_1_652	chrX	120692546	120693046	500
chr9	29272531	NA	INS_BND	NA	SVEngine_1304_1_652	SVEngine_1304_2_652	chrX	120692546	120693046	500
chrX	120693046	NA	INS_BND	NA	SVEngine_1304_2_652	SVEngine_1304_1_652	chrX	120692546	120693046	500
chr5	170503111	NA	INS_BND	NA	SVEngine_1305_1_653	SVEngine_1305_2_653	chr15	29813697	29814197	500
chr15	29813697	NA	INS_BND	NA	SVEngine_1305_2_653	SVEngine_1305_1_653	chr15	29813697	29814197	500
chr5	170503111	NA	INS_BND	NA	SVEngine_1306_1_653	SVEngine_1306_2_653	chr15	29813697	29814197	500
chr15	29814197	NA	INS_BND	NA	SVEngine_1306_2_653	SVEngine_1306_1_653	chr15	29813697	29814197	500
chr7	155863964	NA	INS_BND	NA	SVEngine_1307_1_654	SVEngine_1307_2_654	chr13	105150229	105150729	500
chr13	105150229	NA	INS_BND	NA	SVEngine_1307_2_654	SVEngine_1307_1_654	chr13	105150229	105150729	500
chr7	155863964	NA	INS_BND	NA	SVEngine_1308_1_654	SVEngine_1308_2_654	chr13	105150229	105150729	500
chr13	105150729	NA	INS_BND	NA	SVEngine_1308_2_654	SVEngine_1308_1_654	chr13	105150229	105150729	500
chr12	48526329	NA	INS_BND	NA	SVEngine_1309_1_655	SVEngine_1309_2_655	chr19	17355396	17355896	500
chr19	17355396	NA	INS_BND	NA	SVEngine_1309_2_655	SVEngine_1309_1_655	chr19	17355396	17355896	500
chr12	48526329	NA	INS_BND	NA	SVEngine_1310_1_655	SVEngine_1310_2_655	chr19	17355396	17355896	500
chr19	17355896	NA	INS_BND	NA	SVEngine_1310_2_655	SVEngine_1310_1_655	chr19	17355396	17355896	500
chr6	47128374	NA	INS_BND	NA	SVEngine_1311_1_656	SVEngine_1311_2_656	chr1	3972784	3973284	500
chr1	3972784	NA	INS_BND	NA	SVEngine_1311_2_656	SVEngine_1311_1_656	chr1	3972784	3973284	500
chr6	47128374	NA	INS_BND	NA	SVEngine_1312_1_656	SVEngine_1312_2_656	chr1	3972784	3973284	500
chr1	3973284	NA	INS_BND	NA	SVEngine_1312_2_656	SVEngine_1312_1_656	chr1	3972784	3973284	500
chr4	108261723	NA	INS_BND	NA	SVEngine_1313_1_657	SVEngine_1313_2_657	chr10	28332321	28332821	500
chr10	28332321	NA	INS_BND	NA	SVEngine_1313_2_657	SVEngine_1313_1_657	chr10	28332321	28332821	500
chr4	108261723	NA	INS_BND	NA	SVEngine_1314_1_657	SVEngine_1314_2_657	chr10	28332321	28332821	500
chr10	28332821	NA	INS_BND	NA	SVEngine_1314_2_657	SVEngine_1314_1_657	chr10	28332321	28332821	500
chr2	183619443	NA	INS_BND	NA	SVEngine_1315_1_658	SVEngine_1315_2_658	chr18	64738070	64738570	500
chr18	64738070	NA	INS_BND	NA	SVEngine_1315_2_658	SVEngine_1315_1_658	chr18	64738070	64738570	500
chr2	183619443	NA	INS_BND	NA	SVEngine_1316_1_658	SVEngine_1316_2_658	chr18	64738070	64738570	500
chr18	64738570	NA	INS_BND	NA	SVEngine_1316_2_658	SVEngine_1316_1_658	chr18	64738070	64738570	500
chr6	115123412	NA	INS_BND	NA	SVEngine_1317_1_659	SVEngine_1317_2_659	chr2	239848003	239848503	500
chr2	239848003	NA	INS_BND	NA	SVEngine_1317_2_659	SVEngine_1317_1_659	chr2	239848003	239848503	500
chr6	115123412	NA	INS_BND	NA	SVEngine_1318_1_659	SVEngine_1318_2_659	chr2	239848003	239848503	500
chr2	239848503	NA	INS_BND	NA	SVEngine_1318_2_659	SVEngine_1318_1_659	chr2	239848003	239848503	500
chr7	19439825	NA	INS_BND	NA	SVEngine_1319_1_660	SVEngine_1319_2_660	chr11	95051617	95052117	500
chr11	95051617	NA	INS_BND	NA	SVEngine_1319_2_660	SVEngine_1319_1_660	chr11	95051617	95052117	500
chr7	19439825	NA	INS_BND	NA	SVEngine_1320_1_660	SVEngine_1320_2_660	chr11	95051617	95052117	500
chr11	95052117	NA	INS_BND	NA	SVEngine_1320_2_660	SVEngine_1320_1_660	chr11	95051617	95052117	500
chr8	142619838	NA	INS_BND	NA	SVEngine_1321_1_661	SVEngine_1321_2_661	chr2	69896398	69896898	500
chr2	69896398	NA	INS_BND	NA	SVEngine_1321_2_661	SVEngine_1321_1_661	chr2	69896398	69896898	500
chr8	142619838	NA	INS_BND	NA	SVEngine_1322_1_661	SVEngine_1322_2_661	chr2	69896398	69896898	500
chr2	69896898	NA	INS_BND	NA	SVEngine_1322_2_661	SVEngine_1322_1_661	chr2	69896398	69896898	500
chr8	105594699	NA	INS_BND	NA	SVEngine_1323_1_662	SVEngine_1323_2_662	chr4	116493351	116493851	500
chr4	116493351	NA	INS_BND	NA	SVEngine_1323_2_662	SVEngine_1323_1_662	chr4	116493351	116493851	500
chr8	105594699	NA	INS_BND	NA	SVEngine_1324_1_662	SVEngine_1324_2_662	chr4	116493351	116493851	500
chr4	116493851	NA	INS_BND	NA	SVEngine_1324_2_662	SVEngine_1324_1_662	chr4	116493351	116493851	500
chr5	145733224	NA	INS_BND	NA	SVEngine_1325_1_663	SVEngine_1325_2_663	chr21	26312400	26312900	500
chr21	26312400	NA	INS_BND	NA	SVEngine_1325_2_663	SVEngine_1325_1_663	chr21	26312400	26312900	500
chr5	145733224	NA	INS_BND	NA	SVEngine_1326_1_663	SVEngine_1326_2_663	chr21	26312400	26312900	500
chr21	26312900	NA	INS_BND	NA	SVEngine_1326_2_663	SVEngine_1326_1_663	chr21	26312400	26312900	500
chr12	121922021	NA	INS_BND	NA	SVEngine_1327_1_664	SVEngine_1327_2_664	chr21	27470991	27471491	500
chr21	27470991	NA	INS_BND	NA	SVEngine_1327_2_664	SVEngine_1327_1_664	chr21	27470991	27471491	500
chr12	121922021	NA	INS_BND	NA	SVEngine_1328_1_664	SVEngine_1328_2_664	chr21	27470991	27471491	500
chr21	27471491	NA	INS_BND	NA	SVEngine_1328_2_664	SVEngine_1328_1_664	chr21	27470991	27471491	500
chr9	22765874	NA	INS_BND	NA	SVEngine_1329_1_665	SVEngine_1329_2_665	chr1	7186423	7186923	500
chr1	7186423	NA	INS_BND	NA	SVEngine_1329_2_665	SVEngine_1329_1_665	chr1	7186423	7186923	500
chr9	22765874	NA	INS_BND	NA	SVEngine_1330_1_665	SVEngine_1330_2_665	chr1	7186423	7186923	500
chr1	7186923	NA	INS_BND	NA	SVEngine_1330_2_665	SVEngine_1330_1_665	chr1	7186423	7186923	500
chr4	16201183	NA	INS_BND	NA	SVEngine_1331_1_666	SVEngine_1331_2_666	chr19	48048005	48048505	500
chr19	48048005	NA	INS_BND	NA	SVEngine_1331_2_666	SVEngine_1331_1_666	chr19	48048005	48048505	500
chr4	16201183	NA	INS_BND	NA	SVEngine_1332_1_666	SVEngine_1332_2_666	chr19	48048005	48048505	500
chr19	48048505	NA	INS_BND	NA	SVEngine_1332_2_666	SVEngine_1332_1_666	chr19	48048005	48048505	500
chr19	55508208	NA	INS_BND	NA	SVEngine_1333_1_667	SVEngine_1333_2_667	chr9	134302636	134303636	1000
chr9	134302636	NA	INS_BND	NA	SVEngine_1333_2_667	SVEngine_1333_1_667	chr9	134302636	134303636	1000
chr19	55508208	NA	INS_BND	NA	SVEngine_1334_1_667	SVEngine_1334_2_667	chr9	134302636	134303636	1000
chr9	134303636	NA	INS_BND	NA	SVEngine_1334_2_667	SVEngine_1334_1_667	chr9	134302636	134303636	1000
chr18	49005430	NA	INS_BND	NA	SVEngine_1335_1_668	SVEngine_1335_2_668	chr8	80277314	80278314	1000
chr8	80277314	NA	INS_BND	NA	SVEngine_1335_2_668	SVEngine_1335_1_668	chr8	80277314	80278314	1000
chr18	49005430	NA	INS_BND	NA	SVEngine_1336_1_668	SVEngine_1336_2_668	chr8	80277314	80278314	1000
chr8	80278314	NA	INS_BND	NA	SVEngine_1336_2_668	SVEngine_1336_1_668	chr8	80277314	80278314	1000
chr1	93604658	NA	INS_BND	NA	SVEngine_1337_1_669	SVEngine_1337_2_669	chr2	26313325	26314325	1000
chr2	26313325	NA	INS_BND	NA	SVEngine_1337_2_669	SVEngine_1337_1_669	chr2	26313325	26314325	1000
chr1	93604658	NA	INS_BND	NA	SVEngine_1338_1_669	SVEngine_1338_2_669	chr2	26313325	26314325	1000
chr2	26314325	NA	INS_BND	NA	SVEngine_1338_2_669	SVEngine_1338_1_669	chr2	26313325	26314325	1000
chr22	38774925	NA	INS_BND	NA	SVEngine_1339_1_670	SVEngine_1339_2_670	chr15	37316179	37317179	1000
chr15	37316179	NA	INS_BND	NA	SVEngine_1339_2_670	SVEngine_1339_1_670	chr15	37316179	37317179	1000
chr22	38774925	NA	INS_BND	NA	SVEngine_1340_1_670	SVEngine_1340_2_670	chr15	37316179	37317179	1000
chr15	37317179	NA	INS_BND	NA	SVEngine_1340_2_670	SVEngine_1340_1_670	chr15	37316179	37317179	1000
chr3	85291842	NA	INS_BND	NA	SVEngine_1341_1_671	SVEngine_1341_2_671	chr3	56239944	56240944	1000
chr3	56239944	NA	INS_BND	NA	SVEngine_1341_2_671	SVEngine_1341_1_671	chr3	56239944	56240944	1000
chr3	85291842	NA	INS_BND	NA	SVEngine_1342_1_671	SVEngine_1342_2_671	chr3	56239944	56240944	1000
chr3	56240944	NA	INS_BND	NA	SVEngine_1342_2_671	SVEngine_1342_1_671	chr3	56239944	56240944	1000
chr10	95425522	NA	INS_BND	NA	SVEngine_1343_1_672	SVEngine_1343_2_672	chr1	156283667	156284667	1000
chr1	156283667	NA	INS_BND	NA	SVEngine_1343_2_672	SVEngine_1343_1_672	chr1	156283667	156284667	1000
chr10	95425522	NA	INS_BND	NA	SVEngine_1344_1_672	SVEngine_1344_2_672	chr1	156283667	156284667	1000
chr1	156284667	NA	INS_BND	NA	SVEngine_1344_2_672	SVEngine_1344_1_672	chr1	156283667	156284667	1000
chr5	18605472	NA	INS_BND	NA	SVEngine_1345_1_673	SVEngine_1345_2_673	chr12	108547615	108548615	1000
chr12	108547615	NA	INS_BND	NA	SVEngine_1345_2_673	SVEngine_1345_1_673	chr12	108547615	108548615	1000
chr5	18605472	NA	INS_BND	NA	SVEngine_1346_1_673	SVEngine_1346_2_673	chr12	108547615	108548615	1000
chr12	108548615	NA	INS_BND	NA	SVEngine_1346_2_673	SVEngine_1346_1_673	chr12	108547615	108548615	1000
chrX	113779799	NA	INS_BND	NA	SVEngine_1347_1_674	SVEngine_1347_2_674	chr3	128245685	128246685	1000
chr3	128245685	NA	INS_BND	NA	SVEngine_1347_2_674	SVEngine_1347_1_674	chr3	128245685	128246685	1000
chrX	113779799	NA	INS_BND	NA	SVEngine_1348_1_674	SVEngine_1348_2_674	chr3	128245685	128246685	1000
chr3	128246685	NA	INS_BND	NA	SVEngine_1348_2_674	SVEngine_1348_1_674	chr3	128245685	128246685	1000
chr8	123434389	NA	INS_BND	NA	SVEngine_1349_1_675	SVEngine_1349_2_675	chr2	190914326	190915326	1000
chr2	190914326	NA	INS_BND	NA	SVEngine_1349_2_675	SVEngine_1349_1_675	chr2	190914326	190915326	1000
chr8	123434389	NA	INS_BND	NA	SVEngine_1350_1_675	SVEngine_1350_2_675	chr2	190914326	190915326	1000
chr2	190915326	NA	INS_BND	NA	SVEngine_1350_2_675	SVEngine_1350_1_675	chr2	190914326	190915326	1000
chr2	167228785	NA	INS_BND	NA	SVEngine_1351_1_676	SVEngine_1351_2_676	chr14	64889762	64890762	1000
chr14	64889762	NA	INS_BND	NA	SVEngine_1351_2_676	SVEngine_1351_1_676	chr14	64889762	64890762	1000
chr2	167228785	NA	INS_BND	NA	SVEngine_1352_1_676	SVEngine_1352_2_676	chr14	64889762	64890762	1000
chr14	64890762	NA	INS_BND	NA	SVEngine_1352_2_676	SVEngine_1352_1_676	chr14	64889762	64890762	1000
chr9	5483061	NA	INS_BND	NA	SVEngine_1353_1_677	SVEngine_1353_2_677	chr6	142615359	142616359	1000
chr6	142615359	NA	INS_BND	NA	SVEngine_1353_2_677	SVEngine_1353_1_677	chr6	142615359	142616359	1000
chr9	5483061	NA	INS_BND	NA	SVEngine_1354_1_677	SVEngine_1354_2_677	chr6	142615359	142616359	1000
chr6	142616359	NA	INS_BND	NA	SVEngine_1354_2_677	SVEngine_1354_1_677	chr6	142615359	142616359	1000
chr1	156033203	NA	INS_BND	NA	SVEngine_1355_1_678	SVEngine_1355_2_678	chr4	34803721	34804721	1000
chr4	34803721	NA	INS_BND	NA	SVEngine_1355_2_678	SVEngine_1355_1_678	chr4	34803721	34804721	1000
chr1	156033203	NA	INS_BND	NA	SVEngine_1356_1_678	SVEngine_1356_2_678	chr4	34803721	34804721	1000
chr4	34804721	NA	INS_BND	NA	SVEngine_1356_2_678	SVEngine_1356_1_678	chr4	34803721	34804721	1000
chr11	66662198	NA	INS_BND	NA	SVEngine_1357_1_679	SVEngine_1357_2_679	chr7	43144784	43145784	1000
chr7	43144784	NA	INS_BND	NA	SVEngine_1357_2_679	SVEngine_1357_1_679	chr7	43144784	43145784	1000
chr11	66662198	NA	INS_BND	NA	SVEngine_1358_1_679	SVEngine_1358_2_679	chr7	43144784	43145784	1000
chr7	43145784	NA	INS_BND	NA	SVEngine_1358_2_679	SVEngine_1358_1_679	chr7	43144784	43145784	1000
chr3	57124120	NA	INS_BND	NA	SVEngine_1359_1_680	SVEngine_1359_2_680	chr22	34167482	34169482	2000
chr22	34167482	NA	INS_BND	NA	SVEngine_1359_2_680	SVEngine_1359_1_680	chr22	34167482	34169482	2000
chr3	57124120	NA	INS_BND	NA	SVEngine_1360_1_680	SVEngine_1360_2_680	chr22	34167482	34169482	2000
chr22	34169482	NA	INS_BND	NA	SVEngine_1360_2_680	SVEngine_1360_1_680	chr22	34167482	34169482	2000
chr5	86664858	NA	INS_BND	NA	SVEngine_1361_1_681	SVEngine_1361_2_681	chr20	30891516	30893516	2000
chr20	30891516	NA	INS_BND	NA	SVEngine_1361_2_681	SVEngine_1361_1_681	chr20	30891516	30893516	2000
chr5	86664858	NA	INS_BND	NA	SVEngine_1362_1_681	SVEngine_1362_2_681	chr20	30891516	30893516	2000
chr20	30893516	NA	INS_BND	NA	SVEngine_1362_2_681	SVEngine_1362_1_681	chr20	30891516	30893516	2000
chrX	106857454	NA	INS_BND	NA	SVEngine_1363_1_682	SVEngine_1363_2_682	chr4	143199675	143201675	2000
chr4	143199675	NA	INS_BND	NA	SVEngine_1363_2_682	SVEngine_1363_1_682	chr4	143199675	143201675	2000
chrX	106857454	NA	INS_BND	NA	SVEngine_1364_1_682	SVEngine_1364_2_682	chr4	143199675	143201675	2000
chr4	143201675	NA	INS_BND	NA	SVEngine_1364_2_682	SVEngine_1364_1_682	chr4	143199675	143201675	2000
chr9	125593204	NA	INS_BND	NA	SVEngine_1365_1_683	SVEngine_1365_2_683	chr10	75070705	75072705	2000
chr10	75070705	NA	INS_BND	NA	SVEngine_1365_2_683	SVEngine_1365_1_683	chr10	75070705	75072705	2000
chr9	125593204	NA	INS_BND	NA	SVEngine_1366_1_683	SVEngine_1366_2_683	chr10	75070705	75072705	2000
chr10	75072705	NA	INS_BND	NA	SVEngine_1366_2_683	SVEngine_1366_1_683	chr10	75070705	75072705	2000
chr17	8243802	NA	INS_BND	NA	SVEngine_1367_1_684	SVEngine_1367_2_684	chr10	33924476	33926476	2000
chr10	33924476	NA	INS_BND	NA	SVEngine_1367_2_684	SVEngine_1367_1_684	chr10	33924476	33926476	2000
chr17	8243802	NA	INS_BND	NA	SVEngine_1368_1_684	SVEngine_1368_2_684	chr10	33924476	33926476	2000
chr10	33926476	NA	INS_BND	NA	SVEngine_1368_2_684	SVEngine_1368_1_684	chr10	33924476	33926476	2000
chr5	161626773	NA	INS_BND	NA	SVEngine_1369_1_685	SVEngine_1369_2_685	chr16	82914450	82916450	2000
chr16	82914450	NA	INS_BND	NA	SVEngine_1369_2_685	SVEngine_1369_1_685	chr16	82914450	82916450	2000
chr5	161626773	NA	INS_BND	NA	SVEngine_1370_1_685	SVEngine_1370_2_685	chr16	82914450	82916450	2000
chr16	82916450	NA	INS_BND	NA	SVEngine_1370_2_685	SVEngine_1370_1_685	chr16	82914450	82916450	2000
chr6	124926701	NA	INS_BND	NA	SVEngine_1371_1_686	SVEngine_1371_2_686	chr17	57244912	57246912	2000
chr17	57244912	NA	INS_BND	NA	SVEngine_1371_2_686	SVEngine_1371_1_686	chr17	57244912	57246912	2000
chr6	124926701	NA	INS_BND	NA	SVEngine_1372_1_686	SVEngine_1372_2_686	chr17	57244912	57246912	2000
chr17	57246912	NA	INS_BND	NA	SVEngine_1372_2_686	SVEngine_1372_1_686	chr17	57244912	57246912	2000
chr15	91640863	NA	INS_BND	NA	SVEngine_1373_1_687	SVEngine_1373_2_687	chr21	37682948	37684948	2000
chr21	37682948	NA	INS_BND	NA	SVEngine_1373_2_687	SVEngine_1373_1_687	chr21	37682948	37684948	2000
chr15	91640863	NA	INS_BND	NA	SVEngine_1374_1_687	SVEngine_1374_2_687	chr21	37682948	37684948	2000
chr21	37684948	NA	INS_BND	NA	SVEngine_1374_2_687	SVEngine_1374_1_687	chr21	37682948	37684948	2000
chr12	89642220	NA	INS_BND	NA	SVEngine_1375_1_688	SVEngine_1375_2_688	chr11	75158432	75160432	2000
chr11	75158432	NA	INS_BND	NA	SVEngine_1375_2_688	SVEngine_1375_1_688	chr11	75158432	75160432	2000
chr12	89642220	NA	INS_BND	NA	SVEngine_1376_1_688	SVEngine_1376_2_688	chr11	75158432	75160432	2000
chr11	75160432	NA	INS_BND	NA	SVEngine_1376_2_688	SVEngine_1376_1_688	chr11	75158432	75160432	2000
chr16	59875355	NA	INS_BND	NA	SVEngine_1377_1_689	SVEngine_1377_2_689	chr19	7519439	7521439	2000
chr19	7519439	NA	INS_BND	NA	SVEngine_1377_2_689	SVEngine_1377_1_689	chr19	7519439	7521439	2000
chr16	59875355	NA	INS_BND	NA	SVEngine_1378_1_689	SVEngine_1378_2_689	chr19	7519439	7521439	2000
chr19	7521439	NA	INS_BND	NA	SVEngine_1378_2_689	SVEngine_1378_1_689	chr19	7519439	7521439	2000
chr9	75678734	NA	INS_BND	NA	SVEngine_1379_1_690	SVEngine_1379_2_690	chr4	141076047	141078047	2000
chr4	141076047	NA	INS_BND	NA	SVEngine_1379_2_690	SVEngine_1379_1_690	chr4	141076047	141078047	2000
chr9	75678734	NA	INS_BND	NA	SVEngine_1380_1_690	SVEngine_1380_2_690	chr4	141076047	141078047	2000
chr4	141078047	NA	INS_BND	NA	SVEngine_1380_2_690	SVEngine_1380_1_690	chr4	141076047	141078047	2000
chr17	59026914	NA	INS_BND	NA	SVEngine_1381_1_691	SVEngine_1381_2_691	chr3	97741167	97743167	2000
chr3	97741167	NA	INS_BND	NA	SVEngine_1381_2_691	SVEngine_1381_1_691	chr3	97741167	97743167	2000
chr17	59026914	NA	INS_BND	NA	SVEngine_1382_1_691	SVEngine_1382_2_691	chr3	97741167	97743167	2000
chr3	97743167	NA	INS_BND	NA	SVEngine_1382_2_691	SVEngine_1382_1_691	chr3	97741167	97743167	2000
chr7	154751951	NA	INS_BND	NA	SVEngine_1383_1_692	SVEngine_1383_2_692	chrX	24646201	24648201	2000
chrX	24646201	NA	INS_BND	NA	SVEngine_1383_2_692	SVEngine_1383_1_692	chrX	24646201	24648201	2000
chr7	154751951	NA	INS_BND	NA	SVEngine_1384_1_692	SVEngine_1384_2_692	chrX	24646201	24648201	2000
chrX	24648201	NA	INS_BND	NA	SVEngine_1384_2_692	SVEngine_1384_1_692	chrX	24646201	24648201	2000
chr1	59325778	NA	INS_BND	NA	SVEngine_1385_1_693	SVEngine_1385_2_693	chr12	29664935	29666935	2000
chr12	29664935	NA	INS_BND	NA	SVEngine_1385_2_693	SVEngine_1385_1_693	chr12	29664935	29666935	2000
chr1	59325778	NA	INS_BND	NA	SVEngine_1386_1_693	SVEngine_1386_2_693	chr12	29664935	29666935	2000
chr12	29666935	NA	INS_BND	NA	SVEngine_1386_2_693	SVEngine_1386_1_693	chr12	29664935	29666935	2000
chr12	63919446	NA	INS_BND	NA	SVEngine_1387_1_694	SVEngine_1387_2_694	chr9	26665589	26667589	2000
chr9	26665589	NA	INS_BND	NA	SVEngine_1387_2_694	SVEngine_1387_1_694	chr9	26665589	26667589	2000
chr12	63919446	NA	INS_BND	NA	SVEngine_1388_1_694	SVEngine_1388_2_694	chr9	26665589	26667589	2000
chr9	26667589	NA	INS_BND	NA	SVEngine_1388_2_694	SVEngine_1388_1_694	chr9	26665589	26667589	2000
chr2	236245773	NA	INS_BND	NA	SVEngine_1389_1_695	SVEngine_1389_2_695	chr5	32760102	32762102	2000
chr5	32760102	NA	INS_BND	NA	SVEngine_1389_2_695	SVEngine_1389_1_695	chr5	32760102	32762102	2000
chr2	236245773	NA	INS_BND	NA	SVEngine_1390_1_695	SVEngine_1390_2_695	chr5	32760102	32762102	2000
chr5	32762102	NA	INS_BND	NA	SVEngine_1390_2_695	SVEngine_1390_1_695	chr5	32760102	32762102	2000
chr3	51894130	NA	INS_BND	NA	SVEngine_1391_1_696	SVEngine_1391_2_696	chr8	20345558	20347558	2000
chr8	20345558	NA	INS_BND	NA	SVEngine_1391_2_696	SVEngine_1391_1_696	chr8	20345558	20347558	2000
chr3	51894130	NA	INS_BND	NA	SVEngine_1392_1_696	SVEngine_1392_2_696	chr8	20345558	20347558	2000
chr8	20347558	NA	INS_BND	NA	SVEngine_1392_2_696	SVEngine_1392_1_696	chr8	20345558	20347558	2000
chr1	111834429	NA	INS_BND	NA	SVEngine_1393_1_697	SVEngine_1393_2_697	chr8	126229249	126231249	2000
chr8	126229249	NA	INS_BND	NA	SVEngine_1393_2_697	SVEngine_1393_1_697	chr8	126229249	126231249	2000
chr1	111834429	NA	INS_BND	NA	SVEngine_1394_1_697	SVEngine_1394_2_697	chr8	126229249	126231249	2000
chr8	126231249	NA	INS_BND	NA	SVEngine_1394_2_697	SVEngine_1394_1_697	chr8	126229249	126231249	2000
chr2	223264592	NA	INS_BND	NA	SVEngine_1395_1_698	SVEngine_1395_2_698	chr15	60697667	60699667	2000
chr15	60697667	NA	INS_BND	NA	SVEngine_1395_2_698	SVEngine_1395_1_698	chr15	60697667	60699667	2000
chr2	223264592	NA	INS_BND	NA	SVEngine_1396_1_698	SVEngine_1396_2_698	chr15	60697667	60699667	2000
chr15	60699667	NA	INS_BND	NA	SVEngine_1396_2_698	SVEngine_1396_1_698	chr15	60697667	60699667	2000
chr3	143175920	NA	INS_BND	NA	SVEngine_1397_1_699	SVEngine_1397_2_699	chr18	55312486	55314486	2000
chr18	55312486	NA	INS_BND	NA	SVEngine_1397_2_699	SVEngine_1397_1_699	chr18	55312486	55314486	2000
chr3	143175920	NA	INS_BND	NA	SVEngine_1398_1_699	SVEngine_1398_2_699	chr18	55312486	55314486	2000
chr18	55314486	NA	INS_BND	NA	SVEngine_1398_2_699	SVEngine_1398_1_699	chr18	55312486	55314486	2000
chr3	16860452	NA	INS_BND	NA	SVEngine_1399_1_700	SVEngine_1399_2_700	chr18	62711709	62713709	2000
chr18	62711709	NA	INS_BND	NA	SVEngine_1399_2_700	SVEngine_1399_1_700	chr18	62711709	62713709	2000
chr3	16860452	NA	INS_BND	NA	SVEngine_1400_1_700	SVEngine_1400_2_700	chr18	62711709	62713709	2000
chr18	62713709	NA	INS_BND	NA	SVEngine_1400_2_700	SVEngine_1400_1_700	chr18	62711709	62713709	2000
chr8	67566109	NA	INS_BND	NA	SVEngine_1401_1_701	SVEngine_1401_2_701	chr7	33829889	33831889	2000
chr7	33829889	NA	INS_BND	NA	SVEngine_1401_2_701	SVEngine_1401_1_701	chr7	33829889	33831889	2000
chr8	67566109	NA	INS_BND	NA	SVEngine_1402_1_701	SVEngine_1402_2_701	chr7	33829889	33831889	2000
chr7	33831889	NA	INS_BND	NA	SVEngine_1402_2_701	SVEngine_1402_1_701	chr7	33829889	33831889	2000
chrX	100040710	NA	INS_BND	NA	SVEngine_1403_1_702	SVEngine_1403_2_702	chr5	175786946	175788946	2000
chr5	175786946	NA	INS_BND	NA	SVEngine_1403_2_702	SVEngine_1403_1_702	chr5	175786946	175788946	2000
chrX	100040710	NA	INS_BND	NA	SVEngine_1404_1_702	SVEngine_1404_2_702	chr5	175786946	175788946	2000
chr5	175788946	NA	INS_BND	NA	SVEngine_1404_2_702	SVEngine_1404_1_702	chr5	175786946	175788946	2000
chr10	73587037	NA	INS_BND	NA	SVEngine_1405_1_703	SVEngine_1405_2_703	chr19	15141733	15143733	2000
chr19	15141733	NA	INS_BND	NA	SVEngine_1405_2_703	SVEngine_1405_1_703	chr19	15141733	15143733	2000
chr10	73587037	NA	INS_BND	NA	SVEngine_1406_1_703	SVEngine_1406_2_703	chr19	15141733	15143733	2000
chr19	15143733	NA	INS_BND	NA	SVEngine_1406_2_703	SVEngine_1406_1_703	chr19	15141733	15143733	2000
chr8	116630506	NA	INS_BND	NA	SVEngine_1407_1_704	SVEngine_1407_2_704	chr9	18618592	18620592	2000
chr9	18618592	NA	INS_BND	NA	SVEngine_1407_2_704	SVEngine_1407_1_704	chr9	18618592	18620592	2000
chr8	116630506	NA	INS_BND	NA	SVEngine_1408_1_704	SVEngine_1408_2_704	chr9	18618592	18620592	2000
chr9	18620592	NA	INS_BND	NA	SVEngine_1408_2_704	SVEngine_1408_1_704	chr9	18618592	18620592	2000
chr2	238656974	NA	INS_BND	NA	SVEngine_1409_1_705	SVEngine_1409_2_705	chr12	24035159	24037159	2000
chr12	24035159	NA	INS_BND	NA	SVEngine_1409_2_705	SVEngine_1409_1_705	chr12	24035159	24037159	2000
chr2	238656974	NA	INS_BND	NA	SVEngine_1410_1_705	SVEngine_1410_2_705	chr12	24035159	24037159	2000
chr12	24037159	NA	INS_BND	NA	SVEngine_1410_2_705	SVEngine_1410_1_705	chr12	24035159	24037159	2000
chr10	98335019	NA	INS_BND	NA	SVEngine_1411_1_706	SVEngine_1411_2_706	chr8	85110869	85112869	2000
chr8	85110869	NA	INS_BND	NA	SVEngine_1411_2_706	SVEngine_1411_1_706	chr8	85110869	85112869	2000
chr10	98335019	NA	INS_BND	NA	SVEngine_1412_1_706	SVEngine_1412_2_706	chr8	85110869	85112869	2000
chr8	85112869	NA	INS_BND	NA	SVEngine_1412_2_706	SVEngine_1412_1_706	chr8	85110869	85112869	2000
chr10	35860672	NA	INS_BND	NA	SVEngine_1413_1_707	SVEngine_1413_2_707	chr12	132007404	132012404	5000
chr12	132007404	NA	INS_BND	NA	SVEngine_1413_2_707	SVEngine_1413_1_707	chr12	132007404	132012404	5000
chr10	35860672	NA	INS_BND	NA	SVEngine_1414_1_707	SVEngine_1414_2_707	chr12	132007404	132012404	5000
chr12	132012404	NA	INS_BND	NA	SVEngine_1414_2_707	SVEngine_1414_1_707	chr12	132007404	132012404	5000
chr13	47720939	NA	INS_BND	NA	SVEngine_1415_1_708	SVEngine_1415_2_708	chr9	128377549	128382549	5000
chr9	128377549	NA	INS_BND	NA	SVEngine_1415_2_708	SVEngine_1415_1_708	chr9	128377549	128382549	5000
chr13	47720939	NA	INS_BND	NA	SVEngine_1416_1_708	SVEngine_1416_2_708	chr9	128377549	128382549	5000
chr9	128382549	NA	INS_BND	NA	SVEngine_1416_2_708	SVEngine_1416_1_708	chr9	128377549	128382549	5000
chr16	11786544	NA	INS_BND	NA	SVEngine_1417_1_709	SVEngine_1417_2_709	chr4	127148687	127153687	5000
chr4	127148687	NA	INS_BND	NA	SVEngine_1417_2_709	SVEngine_1417_1_709	chr4	127148687	127153687	5000
chr16	11786544	NA	INS_BND	NA	SVEngine_1418_1_709	SVEngine_1418_2_709	chr4	127148687	127153687	5000
chr4	127153687	NA	INS_BND	NA	SVEngine_1418_2_709	SVEngine_1418_1_709	chr4	127148687	127153687	5000
chr10	48025721	NA	INS_BND	NA	SVEngine_1419_1_710	SVEngine_1419_2_710	chr2	72554976	72559976	5000
chr2	72554976	NA	INS_BND	NA	SVEngine_1419_2_710	SVEngine_1419_1_710	chr2	72554976	72559976	5000
chr10	48025721	NA	INS_BND	NA	SVEngine_1420_1_710	SVEngine_1420_2_710	chr2	72554976	72559976	5000
chr2	72559976	NA	INS_BND	NA	SVEngine_1420_2_710	SVEngine_1420_1_710	chr2	72554976	72559976	5000
chr1	245449593	NA	INS_BND	NA	SVEngine_1421_1_711	SVEngine_1421_2_711	chr5	13055470	13060470	5000
chr5	13055470	NA	INS_BND	NA	SVEngine_1421_2_711	SVEngine_1421_1_711	chr5	13055470	13060470	5000
chr1	245449593	NA	INS_BND	NA	SVEngine_1422_1_711	SVEngine_1422_2_711	chr5	13055470	13060470	5000
chr5	13060470	NA	INS_BND	NA	SVEngine_1422_2_711	SVEngine_1422_1_711	chr5	13055470	13060470	5000
chrX	127366674	NA	INS_BND	NA	SVEngine_1423_1_712	SVEngine_1423_2_712	chr2	168752203	168757203	5000
chr2	168752203	NA	INS_BND	NA	SVEngine_1423_2_712	SVEngine_1423_1_712	chr2	168752203	168757203	5000
chrX	127366674	NA	INS_BND	NA	SVEngine_1424_1_712	SVEngine_1424_2_712	chr2	168752203	168757203	5000
chr2	168757203	NA	INS_BND	NA	SVEngine_1424_2_712	SVEngine_1424_1_712	chr2	168752203	168757203	5000
chr2	15215843	NA	INS_BND	NA	SVEngine_1425_1_713	SVEngine_1425_2_713	chr3	130028705	130033705	5000
chr3	130028705	NA	INS_BND	NA	SVEngine_1425_2_713	SVEngine_1425_1_713	chr3	130028705	130033705	5000
chr2	15215843	NA	INS_BND	NA	SVEngine_1426_1_713	SVEngine_1426_2_713	chr3	130028705	130033705	5000
chr3	130033705	NA	INS_BND	NA	SVEngine_1426_2_713	SVEngine_1426_1_713	chr3	130028705	130033705	5000
chrY	17738558	NA	INS_BND	NA	SVEngine_1427_1_714	SVEngine_1427_2_714	chr18	61664862	61669862	5000
chr18	61664862	NA	INS_BND	NA	SVEngine_1427_2_714	SVEngine_1427_1_714	chr18	61664862	61669862	5000
chrY	17738558	NA	INS_BND	NA	SVEngine_1428_1_714	SVEngine_1428_2_714	chr18	61664862	61669862	5000
chr18	61669862	NA	INS_BND	NA	SVEngine_1428_2_714	SVEngine_1428_1_714	chr18	61664862	61669862	5000
chr1	245326199	NA	INS_BND	NA	SVEngine_1429_1_715	SVEngine_1429_2_715	chr11	11858619	11863619	5000
chr11	11858619	NA	INS_BND	NA	SVEngine_1429_2_715	SVEngine_1429_1_715	chr11	11858619	11863619	5000
chr1	245326199	NA	INS_BND	NA	SVEngine_1430_1_715	SVEngine_1430_2_715	chr11	11858619	11863619	5000
chr11	11863619	NA	INS_BND	NA	SVEngine_1430_2_715	SVEngine_1430_1_715	chr11	11858619	11863619	5000
chr13	29066349	NA	INS_BND	NA	SVEngine_1431_1_716	SVEngine_1431_2_716	chr3	8708163	8713163	5000
chr3	8708163	NA	INS_BND	NA	SVEngine_1431_2_716	SVEngine_1431_1_716	chr3	8708163	8713163	5000
chr13	29066349	NA	INS_BND	NA	SVEngine_1432_1_716	SVEngine_1432_2_716	chr3	8708163	8713163	5000
chr3	8713163	NA	INS_BND	NA	SVEngine_1432_2_716	SVEngine_1432_1_716	chr3	8708163	8713163	5000
chr9	91818189	NA	INS_BND	NA	SVEngine_1433_1_717	SVEngine_1433_2_717	chr16	75245559	75250559	5000
chr16	75245559	NA	INS_BND	NA	SVEngine_1433_2_717	SVEngine_1433_1_717	chr16	75245559	75250559	5000
chr9	91818189	NA	INS_BND	NA	SVEngine_1434_1_717	SVEngine_1434_2_717	chr16	75245559	75250559	5000
chr16	75250559	NA	INS_BND	NA	SVEngine_1434_2_717	SVEngine_1434_1_717	chr16	75245559	75250559	5000
chr5	139771312	NA	INS_BND	NA	SVEngine_1435_1_718	SVEngine_1435_2_718	chr16	10972398	10977398	5000
chr16	10972398	NA	INS_BND	NA	SVEngine_1435_2_718	SVEngine_1435_1_718	chr16	10972398	10977398	5000
chr5	139771312	NA	INS_BND	NA	SVEngine_1436_1_718	SVEngine_1436_2_718	chr16	10972398	10977398	5000
chr16	10977398	NA	INS_BND	NA	SVEngine_1436_2_718	SVEngine_1436_1_718	chr16	10972398	10977398	5000
chr21	10011546	NA	INS_BND	NA	SVEngine_1437_1_719	SVEngine_1437_2_719	chr9	17715583	17720583	5000
chr9	17715583	NA	INS_BND	NA	SVEngine_1437_2_719	SVEngine_1437_1_719	chr9	17715583	17720583	5000
chr21	10011546	NA	INS_BND	NA	SVEngine_1438_1_719	SVEngine_1438_2_719	chr9	17715583	17720583	5000
chr9	17720583	NA	INS_BND	NA	SVEngine_1438_2_719	SVEngine_1438_1_719	chr9	17715583	17720583	5000
chr17	47226849	NA	INS_BND	NA	SVEngine_1439_1_720	SVEngine_1439_2_720	chr7	106729827	106734827	5000
chr7	106729827	NA	INS_BND	NA	SVEngine_1439_2_720	SVEngine_1439_1_720	chr7	106729827	106734827	5000
chr17	47226849	NA	INS_BND	NA	SVEngine_1440_1_720	SVEngine_1440_2_720	chr7	106729827	106734827	5000
chr7	106734827	NA	INS_BND	NA	SVEngine_1440_2_720	SVEngine_1440_1_720	chr7	106729827	106734827	5000
chr2	144614338	NA	INS_BND	NA	SVEngine_1441_1_721	SVEngine_1441_2_721	chr9	129166926	129171926	5000
chr9	129166926	NA	INS_BND	NA	SVEngine_1441_2_721	SVEngine_1441_1_721	chr9	129166926	129171926	5000
chr2	144614338	NA	INS_BND	NA	SVEngine_1442_1_721	SVEngine_1442_2_721	chr9	129166926	129171926	5000
chr9	129171926	NA	INS_BND	NA	SVEngine_1442_2_721	SVEngine_1442_1_721	chr9	129166926	129171926	5000
chr3	74802846	NA	INS_BND	NA	SVEngine_1443_1_722	SVEngine_1443_2_722	chr15	82472832	82477832	5000
chr15	82472832	NA	INS_BND	NA	SVEngine_1443_2_722	SVEngine_1443_1_722	chr15	82472832	82477832	5000
chr3	74802846	NA	INS_BND	NA	SVEngine_1444_1_722	SVEngine_1444_2_722	chr15	82472832	82477832	5000
chr15	82477832	NA	INS_BND	NA	SVEngine_1444_2_722	SVEngine_1444_1_722	chr15	82472832	82477832	5000
chr1	55281974	NA	INS_BND	NA	SVEngine_1445_1_723	SVEngine_1445_2_723	chr4	187355586	187360586	5000
chr4	187355586	NA	INS_BND	NA	SVEngine_1445_2_723	SVEngine_1445_1_723	chr4	187355586	187360586	5000
chr1	55281974	NA	INS_BND	NA	SVEngine_1446_1_723	SVEngine_1446_2_723	chr4	187355586	187360586	5000
chr4	187360586	NA	INS_BND	NA	SVEngine_1446_2_723	SVEngine_1446_1_723	chr4	187355586	187360586	5000
chr4	16595936	NA	INS_BND	NA	SVEngine_1447_1_724	SVEngine_1447_2_724	chr20	43964482	43974482	10000
chr20	43964482	NA	INS_BND	NA	SVEngine_1447_2_724	SVEngine_1447_1_724	chr20	43964482	43974482	10000
chr4	16595936	NA	INS_BND	NA	SVEngine_1448_1_724	SVEngine_1448_2_724	chr20	43964482	43974482	10000
chr20	43974482	NA	INS_BND	NA	SVEngine_1448_2_724	SVEngine_1448_1_724	chr20	43964482	43974482	10000
chr7	46790872	NA	INS_BND	NA	SVEngine_1449_1_725	SVEngine_1449_2_725	chr1	243034307	243044307	10000
chr1	243034307	NA	INS_BND	NA	SVEngine_1449_2_725	SVEngine_1449_1_725	chr1	243034307	243044307	10000
chr7	46790872	NA	INS_BND	NA	SVEngine_1450_1_725	SVEngine_1450_2_725	chr1	243034307	243044307	10000
chr1	243044307	NA	INS_BND	NA	SVEngine_1450_2_725	SVEngine_1450_1_725	chr1	243034307	243044307	10000
chr7	13063316	NA	INS_BND	NA	SVEngine_1451_1_726	SVEngine_1451_2_726	chrX	138230708	138240708	10000
chrX	138230708	NA	INS_BND	NA	SVEngine_1451_2_726	SVEngine_1451_1_726	chrX	138230708	138240708	10000
chr7	13063316	NA	INS_BND	NA	SVEngine_1452_1_726	SVEngine_1452_2_726	chrX	138230708	138240708	10000
chrX	138240708	NA	INS_BND	NA	SVEngine_1452_2_726	SVEngine_1452_1_726	chrX	138230708	138240708	10000
chr1	147071113	NA	INS_BND	NA	SVEngine_1453_1_727	SVEngine_1453_2_727	chr4	139783745	139793745	10000
chr4	139783745	NA	INS_BND	NA	SVEngine_1453_2_727	SVEngine_1453_1_727	chr4	139783745	139793745	10000
chr1	147071113	NA	INS_BND	NA	SVEngine_1454_1_727	SVEngine_1454_2_727	chr4	139783745	139793745	10000
chr4	139793745	NA	INS_BND	NA	SVEngine_1454_2_727	SVEngine_1454_1_727	chr4	139783745	139793745	10000
chr13	108165581	NA	INS_BND	NA	SVEngine_1455_1_728	SVEngine_1455_2_728	chr3	75624192	75634192	10000
chr3	75624192	NA	INS_BND	NA	SVEngine_1455_2_728	SVEngine_1455_1_728	chr3	75624192	75634192	10000
chr13	108165581	NA	INS_BND	NA	SVEngine_1456_1_728	SVEngine_1456_2_728	chr3	75624192	75634192	10000
chr3	75634192	NA	INS_BND	NA	SVEngine_1456_2_728	SVEngine_1456_1_728	chr3	75624192	75634192	10000
chr5	25432000	NA	INS_BND	NA	SVEngine_1457_1_729	SVEngine_1457_2_729	chr13	44520857	44530857	10000
chr13	44520857	NA	INS_BND	NA	SVEngine_1457_2_729	SVEngine_1457_1_729	chr13	44520857	44530857	10000
chr5	25432000	NA	INS_BND	NA	SVEngine_1458_1_729	SVEngine_1458_2_729	chr13	44520857	44530857	10000
chr13	44530857	NA	INS_BND	NA	SVEngine_1458_2_729	SVEngine_1458_1_729	chr13	44520857	44530857	10000
chr6	125624459	NA	INS_BND	NA	SVEngine_1459_1_730	SVEngine_1459_2_730	chr3	157151983	157161983	10000
chr3	157151983	NA	INS_BND	NA	SVEngine_1459_2_730	SVEngine_1459_1_730	chr3	157151983	157161983	10000
chr6	125624459	NA	INS_BND	NA	SVEngine_1460_1_730	SVEngine_1460_2_730	chr3	157151983	157161983	10000
chr3	157161983	NA	INS_BND	NA	SVEngine_1460_2_730	SVEngine_1460_1_730	chr3	157151983	157161983	10000
chr9	70155341	NA	INS_BND	NA	SVEngine_1461_1_731	SVEngine_1461_2_731	chr7	133885582	133895582	10000
chr7	133885582	NA	INS_BND	NA	SVEngine_1461_2_731	SVEngine_1461_1_731	chr7	133885582	133895582	10000
chr9	70155341	NA	INS_BND	NA	SVEngine_1462_1_731	SVEngine_1462_2_731	chr7	133885582	133895582	10000
chr7	133895582	NA	INS_BND	NA	SVEngine_1462_2_731	SVEngine_1462_1_731	chr7	133885582	133895582	10000
chr14	71216855	NA	INS_BND	NA	SVEngine_1463_1_732	SVEngine_1463_2_732	chr2	11841709	11851709	10000
chr2	11841709	NA	INS_BND	NA	SVEngine_1463_2_732	SVEngine_1463_1_732	chr2	11841709	11851709	10000
chr14	71216855	NA	INS_BND	NA	SVEngine_1464_1_732	SVEngine_1464_2_732	chr2	11841709	11851709	10000
chr2	11851709	NA	INS_BND	NA	SVEngine_1464_2_732	SVEngine_1464_1_732	chr2	11841709	11851709	10000
chr8	135114004	NA	INS_BND	NA	SVEngine_1465_1_733	SVEngine_1465_2_733	chr2	59163781	59173781	10000
chr2	59163781	NA	INS_BND	NA	SVEngine_1465_2_733	SVEngine_1465_1_733	chr2	59163781	59173781	10000
chr8	135114004	NA	INS_BND	NA	SVEngine_1466_1_733	SVEngine_1466_2_733	chr2	59163781	59173781	10000
chr2	59173781	NA	INS_BND	NA	SVEngine_1466_2_733	SVEngine_1466_1_733	chr2	59163781	59173781	10000
chr2	189469023	NA	INS_BND	NA	SVEngine_1467_1_734	SVEngine_1467_2_734	chr12	126599868	126609868	10000
chr12	126599868	NA	INS_BND	NA	SVEngine_1467_2_734	SVEngine_1467_1_734	chr12	126599868	126609868	10000
chr2	189469023	NA	INS_BND	NA	SVEngine_1468_1_734	SVEngine_1468_2_734	chr12	126599868	126609868	10000
chr12	126609868	NA	INS_BND	NA	SVEngine_1468_2_734	SVEngine_1468_1_734	chr12	126599868	126609868	10000
chr5	150796469	NA	INS_BND	NA	SVEngine_1469_1_735	SVEngine_1469_2_735	chr3	49518988	49528988	10000
chr3	49518988	NA	INS_BND	NA	SVEngine_1469_2_735	SVEngine_1469_1_735	chr3	49518988	49528988	10000
chr5	150796469	NA	INS_BND	NA	SVEngine_1470_1_735	SVEngine_1470_2_735	chr3	49518988	49528988	10000
chr3	49528988	NA	INS_BND	NA	SVEngine_1470_2_735	SVEngine_1470_1_735	chr3	49518988	49528988	10000
chr6	44613317	NA	INS_BND	NA	SVEngine_1471_1_736	SVEngine_1471_2_736	chr7	31923170	31933170	10000
chr7	31923170	NA	INS_BND	NA	SVEngine_1471_2_736	SVEngine_1471_1_736	chr7	31923170	31933170	10000
chr6	44613317	NA	INS_BND	NA	SVEngine_1472_1_736	SVEngine_1472_2_736	chr7	31923170	31933170	10000
chr7	31933170	NA	INS_BND	NA	SVEngine_1472_2_736	SVEngine_1472_1_736	chr7	31923170	31933170	10000
chr4	6877663	NA	INS_BND	NA	SVEngine_1473_1_737	SVEngine_1473_2_737	chr5	116806369	116816369	10000
chr5	116806369	NA	INS_BND	NA	SVEngine_1473_2_737	SVEngine_1473_1_737	chr5	116806369	116816369	10000
chr4	6877663	NA	INS_BND	NA	SVEngine_1474_1_737	SVEngine_1474_2_737	chr5	116806369	116816369	10000
chr5	116816369	NA	INS_BND	NA	SVEngine_1474_2_737	SVEngine_1474_1_737	chr5	116806369	116816369	10000
chr15	37400995	NA	INS_BND	NA	SVEngine_1475_1_738	SVEngine_1475_2_738	chr8	128433949	128443949	10000
chr8	128433949	NA	INS_BND	NA	SVEngine_1475_2_738	SVEngine_1475_1_738	chr8	128433949	128443949	10000
chr15	37400995	NA	INS_BND	NA	SVEngine_1476_1_738	SVEngine_1476_2_738	chr8	128433949	128443949	10000
chr8	128443949	NA	INS_BND	NA	SVEngine_1476_2_738	SVEngine_1476_1_738	chr8	128433949	128443949	10000
chr21	33356607	NA	INS_BND	NA	SVEngine_1477_1_739	SVEngine_1477_2_739	chr13	104003776	104013776	10000
chr13	104003776	NA	INS_BND	NA	SVEngine_1477_2_739	SVEngine_1477_1_739	chr13	104003776	104013776	10000
chr21	33356607	NA	INS_BND	NA	SVEngine_1478_1_739	SVEngine_1478_2_739	chr13	104003776	104013776	10000
chr13	104013776	NA	INS_BND	NA	SVEngine_1478_2_739	SVEngine_1478_1_739	chr13	104003776	104013776	10000
chr8	3002861	NA	INS_BND	NA	SVEngine_1479_1_740	SVEngine_1479_2_740	chr3	87844821	87854821	10000
chr3	87844821	NA	INS_BND	NA	SVEngine_1479_2_740	SVEngine_1479_1_740	chr3	87844821	87854821	10000
chr8	3002861	NA	INS_BND	NA	SVEngine_1480_1_740	SVEngine_1480_2_740	chr3	87844821	87854821	10000
chr3	87854821	NA	INS_BND	NA	SVEngine_1480_2_740	SVEngine_1480_1_740	chr3	87844821	87854821	10000
chr3	143751340	NA	INS_BND	NA	SVEngine_1481_1_741	SVEngine_1481_2_741	chr6	105272281	105282281	10000
chr6	105272281	NA	INS_BND	NA	SVEngine_1481_2_741	SVEngine_1481_1_741	chr6	105272281	105282281	10000
chr3	143751340	NA	INS_BND	NA	SVEngine_1482_1_741	SVEngine_1482_2_741	chr6	105272281	105282281	10000
chr6	105282281	NA	INS_BND	NA	SVEngine_1482_2_741	SVEngine_1482_1_741	chr6	105272281	105282281	10000
chr1	79281341	NA	INS_BND	NA	SVEngine_1483_1_742	SVEngine_1483_2_742	chr8	16370578	16380578	10000
chr8	16370578	NA	INS_BND	NA	SVEngine_1483_2_742	SVEngine_1483_1_742	chr8	16370578	16380578	10000
chr1	79281341	NA	INS_BND	NA	SVEngine_1484_1_742	SVEngine_1484_2_742	chr8	16370578	16380578	10000
chr8	16380578	NA	INS_BND	NA	SVEngine_1484_2_742	SVEngine_1484_1_742	chr8	16370578	16380578	10000
chr9	64790558	NA	INS_BND	NA	SVEngine_1485_1_743	SVEngine_1485_2_743	chr13	110173827	110183827	10000
chr13	110173827	NA	INS_BND	NA	SVEngine_1485_2_743	SVEngine_1485_1_743	chr13	110173827	110183827	10000
chr9	64790558	NA	INS_BND	NA	SVEngine_1486_1_743	SVEngine_1486_2_743	chr13	110173827	110183827	10000
chr13	110183827	NA	INS_BND	NA	SVEngine_1486_2_743	SVEngine_1486_1_743	chr13	110173827	110183827	10000
chr3	172133168	NA	INS_BND	NA	SVEngine_1487_1_744	SVEngine_1487_2_744	chr6	73797370	73807370	10000
chr6	73797370	NA	INS_BND	NA	SVEngine_1487_2_744	SVEngine_1487_1_744	chr6	73797370	73807370	10000
chr3	172133168	NA	INS_BND	NA	SVEngine_1488_1_744	SVEngine_1488_2_744	chr6	73797370	73807370	10000
chr6	73807370	NA	INS_BND	NA	SVEngine_1488_2_744	SVEngine_1488_1_744	chr6	73797370	73807370	10000
chr16	48510287	NA	INS_BND	NA	SVEngine_1489_1_745	SVEngine_1489_2_745	chr11	37037418	37052418	15000
chr11	37037418	NA	INS_BND	NA	SVEngine_1489_2_745	SVEngine_1489_1_745	chr11	37037418	37052418	15000
chr16	48510287	NA	INS_BND	NA	SVEngine_1490_1_745	SVEngine_1490_2_745	chr11	37037418	37052418	15000
chr11	37052418	NA	INS_BND	NA	SVEngine_1490_2_745	SVEngine_1490_1_745	chr11	37037418	37052418	15000
chr10	115850623	NA	INS_BND	NA	SVEngine_1491_1_746	SVEngine_1491_2_746	chr13	38414853	38429853	15000
chr13	38414853	NA	INS_BND	NA	SVEngine_1491_2_746	SVEngine_1491_1_746	chr13	38414853	38429853	15000
chr10	115850623	NA	INS_BND	NA	SVEngine_1492_1_746	SVEngine_1492_2_746	chr13	38414853	38429853	15000
chr13	38429853	NA	INS_BND	NA	SVEngine_1492_2_746	SVEngine_1492_1_746	chr13	38414853	38429853	15000
chr2	78460356	NA	INS_BND	NA	SVEngine_1493_1_747	SVEngine_1493_2_747	chr2	215771690	215786690	15000
chr2	215771690	NA	INS_BND	NA	SVEngine_1493_2_747	SVEngine_1493_1_747	chr2	215771690	215786690	15000
chr2	78460356	NA	INS_BND	NA	SVEngine_1494_1_747	SVEngine_1494_2_747	chr2	215771690	215786690	15000
chr2	215786690	NA	INS_BND	NA	SVEngine_1494_2_747	SVEngine_1494_1_747	chr2	215771690	215786690	15000
chr12	54886905	NA	INS_BND	NA	SVEngine_1495_1_748	SVEngine_1495_2_748	chr12	29387764	29402764	15000
chr12	29387764	NA	INS_BND	NA	SVEngine_1495_2_748	SVEngine_1495_1_748	chr12	29387764	29402764	15000
chr12	54886905	NA	INS_BND	NA	SVEngine_1496_1_748	SVEngine_1496_2_748	chr12	29387764	29402764	15000
chr12	29402764	NA	INS_BND	NA	SVEngine_1496_2_748	SVEngine_1496_1_748	chr12	29387764	29402764	15000
chr12	18227510	NA	INS_BND	NA	SVEngine_1497_1_749	SVEngine_1497_2_749	chr14	92245746	92260746	15000
chr14	92245746	NA	INS_BND	NA	SVEngine_1497_2_749	SVEngine_1497_1_749	chr14	92245746	92260746	15000
chr12	18227510	NA	INS_BND	NA	SVEngine_1498_1_749	SVEngine_1498_2_749	chr14	92245746	92260746	15000
chr14	92260746	NA	INS_BND	NA	SVEngine_1498_2_749	SVEngine_1498_1_749	chr14	92245746	92260746	15000
chr4	40245909	NA	INS_BND	NA	SVEngine_1499_1_750	SVEngine_1499_2_750	chr9	6150975	6165975	15000
chr9	6150975	NA	INS_BND	NA	SVEngine_1499_2_750	SVEngine_1499_1_750	chr9	6150975	6165975	15000
chr4	40245909	NA	INS_BND	NA	SVEngine_1500_1_750	SVEngine_1500_2_750	chr9	6150975	6165975	15000
chr9	6165975	NA	INS_BND	NA	SVEngine_1500_2_750	SVEngine_1500_1_750	chr9	6150975	6165975	15000
chr15	93752823	NA	INS_BND	NA	SVEngine_1501_1_751	SVEngine_1501_2_751	chr9	18963014	18978014	15000
chr9	18963014	NA	INS_BND	NA	SVEngine_1501_2_751	SVEngine_1501_1_751	chr9	18963014	18978014	15000
chr15	93752823	NA	INS_BND	NA	SVEngine_1502_1_751	SVEngine_1502_2_751	chr9	18963014	18978014	15000
chr9	18978014	NA	INS_BND	NA	SVEngine_1502_2_751	SVEngine_1502_1_751	chr9	18963014	18978014	15000
chr7	117534029	NA	INS_BND	NA	SVEngine_1503_1_752	SVEngine_1503_2_752	chr12	17420531	17435531	15000
chr12	17420531	NA	INS_BND	NA	SVEngine_1503_2_752	SVEngine_1503_1_752	chr12	17420531	17435531	15000
chr7	117534029	NA	INS_BND	NA	SVEngine_1504_1_752	SVEngine_1504_2_752	chr12	17420531	17435531	15000
chr12	17435531	NA	INS_BND	NA	SVEngine_1504_2_752	SVEngine_1504_1_752	chr12	17420531	17435531	15000
chr20	45358407	NA	INS_BND	NA	SVEngine_1505_1_753	SVEngine_1505_2_753	chr6	118086831	118101831	15000
chr6	118086831	NA	INS_BND	NA	SVEngine_1505_2_753	SVEngine_1505_1_753	chr6	118086831	118101831	15000
chr20	45358407	NA	INS_BND	NA	SVEngine_1506_1_753	SVEngine_1506_2_753	chr6	118086831	118101831	15000
chr6	118101831	NA	INS_BND	NA	SVEngine_1506_2_753	SVEngine_1506_1_753	chr6	118086831	118101831	15000
chr1	81602572	NA	INS_BND	NA	SVEngine_1507_1_754	SVEngine_1507_2_754	chr12	49444409	49459409	15000
chr12	49444409	NA	INS_BND	NA	SVEngine_1507_2_754	SVEngine_1507_1_754	chr12	49444409	49459409	15000
chr1	81602572	NA	INS_BND	NA	SVEngine_1508_1_754	SVEngine_1508_2_754	chr12	49444409	49459409	15000
chr12	49459409	NA	INS_BND	NA	SVEngine_1508_2_754	SVEngine_1508_1_754	chr12	49444409	49459409	15000
chr2	88976096	NA	INS_BND	NA	SVEngine_1509_1_755	SVEngine_1509_2_755	chr1	41599290	41614290	15000
chr1	41599290	NA	INS_BND	NA	SVEngine_1509_2_755	SVEngine_1509_1_755	chr1	41599290	41614290	15000
chr2	88976096	NA	INS_BND	NA	SVEngine_1510_1_755	SVEngine_1510_2_755	chr1	41599290	41614290	15000
chr1	41614290	NA	INS_BND	NA	SVEngine_1510_2_755	SVEngine_1510_1_755	chr1	41599290	41614290	15000
chr14	39099533	NA	INS_BND	NA	SVEngine_1511_1_756	SVEngine_1511_2_756	chr2	29810852	29825852	15000
chr2	29810852	NA	INS_BND	NA	SVEngine_1511_2_756	SVEngine_1511_1_756	chr2	29810852	29825852	15000
chr14	39099533	NA	INS_BND	NA	SVEngine_1512_1_756	SVEngine_1512_2_756	chr2	29810852	29825852	15000
chr2	29825852	NA	INS_BND	NA	SVEngine_1512_2_756	SVEngine_1512_1_756	chr2	29810852	29825852	15000
chr13	66529616	NA	INS_BND	NA	SVEngine_1513_1_757	SVEngine_1513_2_757	chr3	41860570	41875570	15000
chr3	41860570	NA	INS_BND	NA	SVEngine_1513_2_757	SVEngine_1513_1_757	chr3	41860570	41875570	15000
chr13	66529616	NA	INS_BND	NA	SVEngine_1514_1_757	SVEngine_1514_2_757	chr3	41860570	41875570	15000
chr3	41875570	NA	INS_BND	NA	SVEngine_1514_2_757	SVEngine_1514_1_757	chr3	41860570	41875570	15000
chr5	123146537	NA	INS_BND	NA	SVEngine_1515_1_758	SVEngine_1515_2_758	chr9	118318618	118333618	15000
chr9	118318618	NA	INS_BND	NA	SVEngine_1515_2_758	SVEngine_1515_1_758	chr9	118318618	118333618	15000
chr5	123146537	NA	INS_BND	NA	SVEngine_1516_1_758	SVEngine_1516_2_758	chr9	118318618	118333618	15000
chr9	118333618	NA	INS_BND	NA	SVEngine_1516_2_758	SVEngine_1516_1_758	chr9	118318618	118333618	15000
chr7	35820728	NA	INS_BND	NA	SVEngine_1517_1_759	SVEngine_1517_2_759	chr3	110263313	110278313	15000
chr3	110263313	NA	INS_BND	NA	SVEngine_1517_2_759	SVEngine_1517_1_759	chr3	110263313	110278313	15000
chr7	35820728	NA	INS_BND	NA	SVEngine_1518_1_759	SVEngine_1518_2_759	chr3	110263313	110278313	15000
chr3	110278313	NA	INS_BND	NA	SVEngine_1518_2_759	SVEngine_1518_1_759	chr3	110263313	110278313	15000
chr15	31308123	NA	INS_BND	NA	SVEngine_1519_1_760	SVEngine_1519_2_760	chr15	46265921	46365921	100000
chr15	46265921	NA	INS_BND	NA	SVEngine_1519_2_760	SVEngine_1519_1_760	chr15	46265921	46365921	100000
chr15	31308123	NA	INS_BND	NA	SVEngine_1520_1_760	SVEngine_1520_2_760	chr15	46265921	46365921	100000
chr15	46365921	NA	INS_BND	NA	SVEngine_1520_2_760	SVEngine_1520_1_760	chr15	46265921	46365921	100000
chr8	96698757	NA	INS_BND	NA	SVEngine_1521_1_761	SVEngine_1521_2_761	chr2	46885001	46985001	100000
chr2	46885001	NA	INS_BND	NA	SVEngine_1521_2_761	SVEngine_1521_1_761	chr2	46885001	46985001	100000
chr8	96698757	NA	INS_BND	NA	SVEngine_1522_1_761	SVEngine_1522_2_761	chr2	46885001	46985001	100000
chr2	46985001	NA	INS_BND	NA	SVEngine_1522_2_761	SVEngine_1522_1_761	chr2	46885001	46985001	100000
chr15	41885573	NA	INS_BND	NA	SVEngine_1523_1_762	SVEngine_1523_2_762	chr14	41291431	41391431	100000
chr14	41291431	NA	INS_BND	NA	SVEngine_1523_2_762	SVEngine_1523_1_762	chr14	41291431	41391431	100000
chr15	41885573	NA	INS_BND	NA	SVEngine_1524_1_762	SVEngine_1524_2_762	chr14	41291431	41391431	100000
chr14	41391431	NA	INS_BND	NA	SVEngine_1524_2_762	SVEngine_1524_1_762	chr14	41291431	41391431	100000
chr2	16291382	NA	INS_BND	NA	SVEngine_1525_1_763	SVEngine_1525_2_763	chr16	55063613	55163613	100000
chr16	55063613	NA	INS_BND	NA	SVEngine_1525_2_763	SVEngine_1525_1_763	chr16	55063613	55163613	100000
chr2	16291382	NA	INS_BND	NA	SVEngine_1526_1_763	SVEngine_1526_2_763	chr16	55063613	55163613	100000
chr16	55163613	NA	INS_BND	NA	SVEngine_1526_2_763	SVEngine_1526_1_763	chr16	55063613	55163613	100000
chr4	5594136	NA	INS_BND	NA	SVEngine_1527_1_764	SVEngine_1527_2_764	chr5	135026007	135126007	100000
chr5	135026007	NA	INS_BND	NA	SVEngine_1527_2_764	SVEngine_1527_1_764	chr5	135026007	135126007	100000
chr4	5594136	NA	INS_BND	NA	SVEngine_1528_1_764	SVEngine_1528_2_764	chr5	135026007	135126007	100000
chr5	135126007	NA	INS_BND	NA	SVEngine_1528_2_764	SVEngine_1528_1_764	chr5	135026007	135126007	100000
chr19	29060424	NA	INS_BND	NA	SVEngine_1529_1_765	SVEngine_1529_2_765	chr6	97894550	97994550	100000
chr6	97894550	NA	INS_BND	NA	SVEngine_1529_2_765	SVEngine_1529_1_765	chr6	97894550	97994550	100000
chr19	29060424	NA	INS_BND	NA	SVEngine_1530_1_765	SVEngine_1530_2_765	chr6	97894550	97994550	100000
chr6	97994550	NA	INS_BND	NA	SVEngine_1530_2_765	SVEngine_1530_1_765	chr6	97894550	97994550	100000
chr3	109685863	NA	INS_BND	NA	SVEngine_1531_1_766	SVEngine_1531_2_766	chr4	2573212	2673212	100000
chr4	2573212	NA	INS_BND	NA	SVEngine_1531_2_766	SVEngine_1531_1_766	chr4	2573212	2673212	100000
chr3	109685863	NA	INS_BND	NA	SVEngine_1532_1_766	SVEngine_1532_2_766	chr4	2573212	2673212	100000
chr4	2673212	NA	INS_BND	NA	SVEngine_1532_2_766	SVEngine_1532_1_766	chr4	2573212	2673212	100000
chr10	14889891	NA	INS_BND	NA	SVEngine_1533_1_767	SVEngine_1533_2_767	chr9	33492867	33592867	100000
chr9	33492867	NA	INS_BND	NA	SVEngine_1533_2_767	SVEngine_1533_1_767	chr9	33492867	33592867	100000
chr10	14889891	NA	INS_BND	NA	SVEngine_1534_1_767	SVEngine_1534_2_767	chr9	33492867	33592867	100000
chr9	33592867	NA	INS_BND	NA	SVEngine_1534_2_767	SVEngine_1534_1_767	chr9	33492867	33592867	100000
chr16	49683776	NA	INS_BND	NA	SVEngine_1535_1_768	SVEngine_1535_2_768	chr3	1713347	1813347	100000
chr3	1713347	NA	INS_BND	NA	SVEngine_1535_2_768	SVEngine_1535_1_768	chr3	1713347	1813347	100000
chr16	49683776	NA	INS_BND	NA	SVEngine_1536_1_768	SVEngine_1536_2_768	chr3	1713347	1813347	100000
chr3	1813347	NA	INS_BND	NA	SVEngine_1536_2_768	SVEngine_1536_1_768	chr3	1713347	1813347	100000
chrX	29997345	NA	INS_BND	NA	SVEngine_1537_1_769	SVEngine_1537_2_769	chr2	30917328	31017328	100000
chr2	30917328	NA	INS_BND	NA	SVEngine_1537_2_769	SVEngine_1537_1_769	chr2	30917328	31017328	100000
chrX	29997345	NA	INS_BND	NA	SVEngine_1538_1_769	SVEngine_1538_2_769	chr2	30917328	31017328	100000
chr2	31017328	NA	INS_BND	NA	SVEngine_1538_2_769	SVEngine_1538_1_769	chr2	30917328	31017328	100000
chr9	2823532	NA	INS_BND	NA	SVEngine_1539_1_770	SVEngine_1539_2_770	chr18	24979964	25079964	100000
chr18	24979964	NA	INS_BND	NA	SVEngine_1539_2_770	SVEngine_1539_1_770	chr18	24979964	25079964	100000
chr9	2823532	NA	INS_BND	NA	SVEngine_1540_1_770	SVEngine_1540_2_770	chr18	24979964	25079964	100000
chr18	25079964	NA	INS_BND	NA	SVEngine_1540_2_770	SVEngine_1540_1_770	chr18	24979964	25079964	100000
chr4	26011490	NA	INS_BND	NA	SVEngine_1541_1_771	SVEngine_1541_2_771	chr11	5131322	5231322	100000
chr11	5131322	NA	INS_BND	NA	SVEngine_1541_2_771	SVEngine_1541_1_771	chr11	5131322	5231322	100000
chr4	26011490	NA	INS_BND	NA	SVEngine_1542_1_771	SVEngine_1542_2_771	chr11	5131322	5231322	100000
chr11	5231322	NA	INS_BND	NA	SVEngine_1542_2_771	SVEngine_1542_1_771	chr11	5131322	5231322	100000
chr5	125173991	NA	INS_BND	NA	SVEngine_1543_1_772	SVEngine_1543_2_772	chr1	145806350	145906350	100000
chr1	145806350	NA	INS_BND	NA	SVEngine_1543_2_772	SVEngine_1543_1_772	chr1	145806350	145906350	100000
chr5	125173991	NA	INS_BND	NA	SVEngine_1544_1_772	SVEngine_1544_2_772	chr1	145806350	145906350	100000
chr1	145906350	NA	INS_BND	NA	SVEngine_1544_2_772	SVEngine_1544_1_772	chr1	145806350	145906350	100000
chr12	56745790	NA	INS_BND	NA	SVEngine_1545_1_773	SVEngine_1545_2_773	chr12	29762420	29862420	100000
chr12	29762420	NA	INS_BND	NA	SVEngine_1545_2_773	SVEngine_1545_1_773	chr12	29762420	29862420	100000
chr12	56745790	NA	INS_BND	NA	SVEngine_1546_1_773	SVEngine_1546_2_773	chr12	29762420	29862420	100000
chr12	29862420	NA	INS_BND	NA	SVEngine_1546_2_773	SVEngine_1546_1_773	chr12	29762420	29862420	100000
chr7	92813521	NA	INS_BND	NA	SVEngine_1547_1_774	SVEngine_1547_2_774	chrX	121405206	121505206	100000
chrX	121405206	NA	INS_BND	NA	SVEngine_1547_2_774	SVEngine_1547_1_774	chrX	121405206	121505206	100000
chr7	92813521	NA	INS_BND	NA	SVEngine_1548_1_774	SVEngine_1548_2_774	chrX	121405206	121505206	100000
chrX	121505206	NA	INS_BND	NA	SVEngine_1548_2_774	SVEngine_1548_1_774	chrX	121405206	121505206	100000
chr5	31955649	NA	INS_BND	NA	SVEngine_1549_1_775	SVEngine_1549_2_775	chr5	44605275	44705275	100000
chr5	44605275	NA	INS_BND	NA	SVEngine_1549_2_775	SVEngine_1549_1_775	chr5	44605275	44705275	100000
chr5	31955649	NA	INS_BND	NA	SVEngine_1550_1_775	SVEngine_1550_2_775	chr5	44605275	44705275	100000
chr5	44705275	NA	INS_BND	NA	SVEngine_1550_2_775	SVEngine_1550_1_775	chr5	44605275	44705275	100000
chr2	232864603	NA	INS_BND	NA	SVEngine_1551_1_776	SVEngine_1551_2_776	chr1	220211919	220311919	100000
chr1	220211919	NA	INS_BND	NA	SVEngine_1551_2_776	SVEngine_1551_1_776	chr1	220211919	220311919	100000
chr2	232864603	NA	INS_BND	NA	SVEngine_1552_1_776	SVEngine_1552_2_776	chr1	220211919	220311919	100000
chr1	220311919	NA	INS_BND	NA	SVEngine_1552_2_776	SVEngine_1552_1_776	chr1	220211919	220311919	100000
chr6	159818946	NA	INS_BND	NA	SVEngine_1553_1_777	SVEngine_1553_2_777	chr13	112493346	112593346	100000
chr13	112493346	NA	INS_BND	NA	SVEngine_1553_2_777	SVEngine_1553_1_777	chr13	112493346	112593346	100000
chr6	159818946	NA	INS_BND	NA	SVEngine_1554_1_777	SVEngine_1554_2_777	chr13	112493346	112593346	100000
chr13	112593346	NA	INS_BND	NA	SVEngine_1554_2_777	SVEngine_1554_1_777	chr13	112493346	112593346	100000
chrX	10432157	NA	INS_BND	NA	SVEngine_1555_1_778	SVEngine_1555_2_778	chr2	11620266	11720266	100000
chr2	11620266	NA	INS_BND	NA	SVEngine_1555_2_778	SVEngine_1555_1_778	chr2	11620266	11720266	100000
chrX	10432157	NA	INS_BND	NA	SVEngine_1556_1_778	SVEngine_1556_2_778	chr2	11620266	11720266	100000
chr2	11720266	NA	INS_BND	NA	SVEngine_1556_2_778	SVEngine_1556_1_778	chr2	11620266	11720266	100000
chr4	164013475	NA	INS_BND	NA	SVEngine_1557_1_779	SVEngine_1557_2_779	chr12	31181200	31281200	100000
chr12	31181200	NA	INS_BND	NA	SVEngine_1557_2_779	SVEngine_1557_1_779	chr12	31181200	31281200	100000
chr4	164013475	NA	INS_BND	NA	SVEngine_1558_1_779	SVEngine_1558_2_779	chr12	31181200	31281200	100000
chr12	31281200	NA	INS_BND	NA	SVEngine_1558_2_779	SVEngine_1558_1_779	chr12	31181200	31281200	100000
chr8	42828970	NA	INS_BND	NA	SVEngine_1559_1_780	SVEngine_1559_2_780	chr3	80706384	81706384	1000000
chr3	80706384	NA	INS_BND	NA	SVEngine_1559_2_780	SVEngine_1559_1_780	chr3	80706384	81706384	1000000
chr8	42828970	NA	INS_BND	NA	SVEngine_1560_1_780	SVEngine_1560_2_780	chr3	80706384	81706384	1000000
chr3	81706384	NA	INS_BND	NA	SVEngine_1560_2_780	SVEngine_1560_1_780	chr3	80706384	81706384	1000000
chr7	100095007	NA	INS_BND	NA	SVEngine_1561_1_781	SVEngine_1561_2_781	chr3	127372665	128372665	1000000
chr3	127372665	NA	INS_BND	NA	SVEngine_1561_2_781	SVEngine_1561_1_781	chr3	127372665	128372665	1000000
chr7	100095007	NA	INS_BND	NA	SVEngine_1562_1_781	SVEngine_1562_2_781	chr3	127372665	128372665	1000000
chr3	128372665	NA	INS_BND	NA	SVEngine_1562_2_781	SVEngine_1562_1_781	chr3	127372665	128372665	1000000
chr1	62025602	NA	INS_BND	NA	SVEngine_1563_1_782	SVEngine_1563_2_782	chr10	127756910	128756910	1000000
chr10	127756910	NA	INS_BND	NA	SVEngine_1563_2_782	SVEngine_1563_1_782	chr10	127756910	128756910	1000000
chr1	62025602	NA	INS_BND	NA	SVEngine_1564_1_782	SVEngine_1564_2_782	chr10	127756910	128756910	1000000
chr10	128756910	NA	INS_BND	NA	SVEngine_1564_2_782	SVEngine_1564_1_782	chr10	127756910	128756910	1000000
chr2	161120292	NA	INS_BND	NA	SVEngine_1565_1_783	SVEngine_1565_2_783	chrX	80345319	81345319	1000000
chrX	80345319	NA	INS_BND	NA	SVEngine_1565_2_783	SVEngine_1565_1_783	chrX	80345319	81345319	1000000
chr2	161120292	NA	INS_BND	NA	SVEngine_1566_1_783	SVEngine_1566_2_783	chrX	80345319	81345319	1000000
chrX	81345319	NA	INS_BND	NA	SVEngine_1566_2_783	SVEngine_1566_1_783	chrX	80345319	81345319	1000000
chr12	115099434	NA	INS_BND	NA	SVEngine_1567_1_784	SVEngine_1567_2_784	chr8	137438957	138438957	1000000
chr8	137438957	NA	INS_BND	NA	SVEngine_1567_2_784	SVEngine_1567_1_784	chr8	137438957	138438957	1000000
chr12	115099434	NA	INS_BND	NA	SVEngine_1568_1_784	SVEngine_1568_2_784	chr8	137438957	138438957	1000000
chr8	138438957	NA	INS_BND	NA	SVEngine_1568_2_784	SVEngine_1568_1_784	chr8	137438957	138438957	1000000
chr16	12389388	NA	INS_BND	NA	SVEngine_1569_1_785	SVEngine_1569_2_785	chr10	95944330	96944330	1000000
chr10	95944330	NA	INS_BND	NA	SVEngine_1569_2_785	SVEngine_1569_1_785	chr10	95944330	96944330	1000000
chr16	12389388	NA	INS_BND	NA	SVEngine_1570_1_785	SVEngine_1570_2_785	chr10	95944330	96944330	1000000
chr10	96944330	NA	INS_BND	NA	SVEngine_1570_2_785	SVEngine_1570_1_785	chr10	95944330	96944330	1000000
chr5	61295984	NA	INS_BND	NA	SVEngine_1571_1_786	SVEngine_1571_2_786	chr13	63629848	64629848	1000000
chr13	63629848	NA	INS_BND	NA	SVEngine_1571_2_786	SVEngine_1571_1_786	chr13	63629848	64629848	1000000
chr5	61295984	NA	INS_BND	NA	SVEngine_1572_1_786	SVEngine_1572_2_786	chr13	63629848	64629848	1000000
chr13	64629848	NA	INS_BND	NA	SVEngine_1572_2_786	SVEngine_1572_1_786	chr13	63629848	64629848	1000000
chr3	12318334	NA	INS_BND	NA	SVEngine_1573_1_787	SVEngine_1573_2_787	chr17	2667732	3667732	1000000
chr17	2667732	NA	INS_BND	NA	SVEngine_1573_2_787	SVEngine_1573_1_787	chr17	2667732	3667732	1000000
chr3	12318334	NA	INS_BND	NA	SVEngine_1574_1_787	SVEngine_1574_2_787	chr17	2667732	3667732	1000000
chr17	3667732	NA	INS_BND	NA	SVEngine_1574_2_787	SVEngine_1574_1_787	chr17	2667732	3667732	1000000
chr1	200549994	NA	INS_BND	NA	SVEngine_1575_1_788	SVEngine_1575_2_788	chr5	104868737	105868737	1000000
chr5	104868737	NA	INS_BND	NA	SVEngine_1575_2_788	SVEngine_1575_1_788	chr5	104868737	105868737	1000000
chr1	200549994	NA	INS_BND	NA	SVEngine_1576_1_788	SVEngine_1576_2_788	chr5	104868737	105868737	1000000
chr5	105868737	NA	INS_BND	NA	SVEngine_1576_2_788	SVEngine_1576_1_788	chr5	104868737	105868737	1000000
chrX	76183549	NA	INS_BND	NA	SVEngine_1577_1_789	SVEngine_1577_2_789	chr16	28183394	29183394	1000000
chr16	28183394	NA	INS_BND	NA	SVEngine_1577_2_789	SVEngine_1577_1_789	chr16	28183394	29183394	1000000
chrX	76183549	NA	INS_BND	NA	SVEngine_1578_1_789	SVEngine_1578_2_789	chr16	28183394	29183394	1000000
chr16	29183394	NA	INS_BND	NA	SVEngine_1578_2_789	SVEngine_1578_1_789	chr16	28183394	29183394	1000000
chr6	120603174	NA	INS_BND	NA	SVEngine_1579_1_790	SVEngine_1579_2_790	chr7	103954040	104954040	1000000
chr7	103954040	NA	INS_BND	NA	SVEngine_1579_2_790	SVEngine_1579_1_790	chr7	103954040	104954040	1000000
chr6	120603174	NA	INS_BND	NA	SVEngine_1580_1_790	SVEngine_1580_2_790	chr7	103954040	104954040	1000000
chr7	104954040	NA	INS_BND	NA	SVEngine_1580_2_790	SVEngine_1580_1_790	chr7	103954040	104954040	1000000
chr4	173975852	NA	INS_BND	NA	SVEngine_1581_1_791	SVEngine_1581_2_791	chr18	76726010	77726010	1000000
chr18	76726010	NA	INS_BND	NA	SVEngine_1581_2_791	SVEngine_1581_1_791	chr18	76726010	77726010	1000000
chr4	173975852	NA	INS_BND	NA	SVEngine_1582_1_791	SVEngine_1582_2_791	chr18	76726010	77726010	1000000
chr18	77726010	NA	INS_BND	NA	SVEngine_1582_2_791	SVEngine_1582_1_791	chr18	76726010	77726010	1000000
chr5	129168556	NA	INS_BND	NA	SVEngine_1583_1_792	SVEngine_1583_2_792	chr1	102638921	103638921	1000000
chr1	102638921	NA	INS_BND	NA	SVEngine_1583_2_792	SVEngine_1583_1_792	chr1	102638921	103638921	1000000
chr5	129168556	NA	INS_BND	NA	SVEngine_1584_1_792	SVEngine_1584_2_792	chr1	102638921	103638921	1000000
chr1	103638921	NA	INS_BND	NA	SVEngine_1584_2_792	SVEngine_1584_1_792	chr1	102638921	103638921	1000000
chr3	31031015	NA	INS_BND	NA	SVEngine_1585_1_793	SVEngine_1585_2_793	chr13	94974138	95974138	1000000
chr13	94974138	NA	INS_BND	NA	SVEngine_1585_2_793	SVEngine_1585_1_793	chr13	94974138	95974138	1000000
chr3	31031015	NA	INS_BND	NA	SVEngine_1586_1_793	SVEngine_1586_2_793	chr13	94974138	95974138	1000000
chr13	95974138	NA	INS_BND	NA	SVEngine_1586_2_793	SVEngine_1586_1_793	chr13	94974138	95974138	1000000
chr1	184552468	NA	INS_BND	NA	SVEngine_1587_1_794	SVEngine_1587_2_794	chr12	101670787	102670787	1000000
chr12	101670787	NA	INS_BND	NA	SVEngine_1587_2_794	SVEngine_1587_1_794	chr12	101670787	102670787	1000000
chr1	184552468	NA	INS_BND	NA	SVEngine_1588_1_794	SVEngine_1588_2_794	chr12	101670787	102670787	1000000
chr12	102670787	NA	INS_BND	NA	SVEngine_1588_2_794	SVEngine_1588_1_794	chr12	101670787	102670787	1000000
chr10	130458943	NA	INS_BND	NA	SVEngine_1589_1_795	SVEngine_1589_2_795	chr13	82051694	83051694	1000000
chr13	82051694	NA	INS_BND	NA	SVEngine_1589_2_795	SVEngine_1589_1_795	chr13	82051694	83051694	1000000
chr10	130458943	NA	INS_BND	NA	SVEngine_1590_1_795	SVEngine_1590_2_795	chr13	82051694	83051694	1000000
chr13	83051694	NA	INS_BND	NA	SVEngine_1590_2_795	SVEngine_1590_1_795	chr13	82051694	83051694	1000000
chr11	57943851	NA	INS_BND	NA	SVEngine_1591_1_796	SVEngine_1591_2_796	chr12	57992878	58992878	1000000
chr12	57992878	NA	INS_BND	NA	SVEngine_1591_2_796	SVEngine_1591_1_796	chr12	57992878	58992878	1000000
chr11	57943851	NA	INS_BND	NA	SVEngine_1592_1_796	SVEngine_1592_2_796	chr12	57992878	58992878	1000000
chr12	58992878	NA	INS_BND	NA	SVEngine_1592_2_796	SVEngine_1592_1_796	chr12	57992878	58992878	1000000
chr14	41963912	NA	INS_BND	NA	SVEngine_1593_1_797	SVEngine_1593_2_797	chr1	213626245	214626245	1000000
chr1	213626245	NA	INS_BND	NA	SVEngine_1593_2_797	SVEngine_1593_1_797	chr1	213626245	214626245	1000000
chr14	41963912	NA	INS_BND	NA	SVEngine_1594_1_797	SVEngine_1594_2_797	chr1	213626245	214626245	1000000
chr1	214626245	NA	INS_BND	NA	SVEngine_1594_2_797	SVEngine_1594_1_797	chr1	213626245	214626245	1000000
chrX	144810552	NA	INS_BND	NA	SVEngine_1595_1_798	SVEngine_1595_2_798	chrY	24438059	25438059	1000000
chrY	24438059	NA	INS_BND	NA	SVEngine_1595_2_798	SVEngine_1595_1_798	chrY	24438059	25438059	1000000
chrX	144810552	NA	INS_BND	NA	SVEngine_1596_1_798	SVEngine_1596_2_798	chrY	24438059	25438059	1000000
chrY	25438059	NA	INS_BND	NA	SVEngine_1596_2_798	SVEngine_1596_1_798	chrY	24438059	25438059	1000000
chr15	65860784	NA	INS_BND	NA	SVEngine_1597_1_799	SVEngine_1597_2_799	chrX	29634869	30634869	1000000
chrX	29634869	NA	INS_BND	NA	SVEngine_1597_2_799	SVEngine_1597_1_799	chrX	29634869	30634869	1000000
chr15	65860784	NA	INS_BND	NA	SVEngine_1598_1_799	SVEngine_1598_2_799	chrX	29634869	30634869	1000000
chrX	30634869	NA	INS_BND	NA	SVEngine_1598_2_799	SVEngine_1598_1_799	chrX	29634869	30634869	1000000
chr3	14670635	NA	INS_BND	NA	SVEngine_1599_1_800	SVEngine_1599_2_800	chr20	35125664	36125664	1000000
chr20	35125664	NA	INS_BND	NA	SVEngine_1599_2_800	SVEngine_1599_1_800	chr20	35125664	36125664	1000000
chr3	14670635	NA	INS_BND	NA	SVEngine_1600_1_800	SVEngine_1600_2_800	chr20	35125664	36125664	1000000
[truncated: 1,001 more rows]

## Sheet: Sheet1
S1 Table. Simulation SV sets
chrom: chromosome of SV position
start: position of first breakpoint
end: position of second breakpoint
SVTYPE: type of SV, including DEL: deletion; DUP: tandem duplication; INV: inversion; DINS: domestic insertion; FINS: foreign insertion; DEL_TRA: deletion due to translocation; INS_BND: breakend pairs of DINS; TRA_BND: breakend pairs of TRA event; INS_TRA: insertion of TRA event.
SVLEN: length of SV
ID: ID of SV
ID_mate: ID of SV mate, for BND pairs
INS_CHROM: chromosome of inserted sequence in this SV event
INS_START: first breakpoint position of inserted sequence in this SV event
INS_END: second breakpoint position of inserted sequence in this SV event
INSLEN: length of inserted sequence in this SV event
